# Supplementary material for: Transcriptomic analysis of the TRP gene family in human brain physiopathology
Source: Front Mol Neurosci. 2025 Apr 24;18:1576941. doi: 10.3389/fnmol.2025.1576941 (PMC12058757; doi:10.3389/fnmol.2025.1576941)
Supplement: Supplementary file 1 [file Data_Sheet_1.xlsx]

## Sheet: description
	Dataset	Link	Source	Accessed	Figures
TRP mean expression in organs	Human Protein Atlas	https://www.proteinatlas.org/	Uhlén M., et al., 2015	2023-01-20	1a
TRP gene expression in tissue	Human Tissue Protein RNA Atlas DATASET	https://www.proteinatlas.org/humanproteome/tissue	Karlsson M et al., 2021	2023-01-22	1b,S3, S8a
TRP gene expression in cells	Human Cells Protein RNA Atlas DATASET	https://www.proteinatlas.org/humanproteome/tissue+cell+type	Karlsson M et al., 2021	2023-01-22	1c, S4, S8b
TRP expression brain, Allen	Human Brain Atlas DATASET	https://human.brain-map.org/	Hawrylycz, M.J., et al., 2012	2023-01-20	2a 2b, S6a S6b, S8c
TRP expression development	Developing Human Brain Atlas DATASET	https://www.brainspan.org/	Miller, J. A., et al., 2014	2023-08-28	3a, 3b, S8d
TRP expression cell_x_gene	CZ CELLxGENE Discover Platform	https://cellxgene.cziscience.com/	Abdulla S., et al.., 2023	2024-07-25	4b
TRP Volcano cellxgene	CZ CELLxGENE Discover Platform	https://cellxgene.cziscience.com/	Abdulla S., et al.., 2023	2024-07-25	S9b, S9e
Aging, Dementia and Traumatic B	Aging, Dementia and Traumatic Brain Injury (TBI) Study (DATASET)	https://aging.brain-map.org/	Miller, J. A., et al., 2017	2023-06-01	S9c
Aging, Dementia & TBI volc	Aging, Dementia and Traumatic Brain Injury (TBI) Study (DATASET)	https://aging.brain-map.org/	Miller, J. A., et al., 2017	2023-06-01	S9d
Cytosplore Simian Viewer	Cytosplore Simian Viewer DATASET	https://viewer.cytosplore.org/	Tasic, B., et al., 2018	2024-06-05	S5b
The Seattle Alzheimer's Disease	Seattle Alzheimer’s Disease Brain Cell Atlas: Allen Institute for Brain Science, (SEA-AD): DATASET	https://portal.brain-map.org/explore/seattle-alzheimers-disease	Mariano I. Gabitto, et al., 2023	2024-01-23	S7b, S9a
SE-AD volc	Seattle Alzheimer’s Disease Brain Cell Atlas: Allen Institute for Brain Science, (SEA-AD): DATASET	https://portal.brain-map.org/explore/seattle-alzheimers-disease	Mariano I. Gabitto, et al., 2023	2024-01-23	4a
M1 - 10x genomics	Allen Cell Types Database DATASET	https://portal.brain-map.org/atlases-and-data/rnaseq	Hodge R.D., et al., 2019	2024-06-04	1d, S5a, S7a

## Sheet: TRP mean expression in organs
Gene	Brain	Bone marrow and lymphoid tissues	Liver and Gallbladder	Kidney and urinary bladder	Male reproductive system	Muscle tissue	Endocrine tissues	Breast and female reproductive system	Digestive tract	Adipose tissue	Retina	Skin	Pancreas	Lung
MCOLN1	8.75	16.42	12.4	13.75	5.775	15.3333	18.7	12.5143	10.7333	21.2	5	20.8	9.9	20.3
MCOLN2	0.371429	7.58	1.15	1.35	1.6	0.4	3.46667	1.35714	4.62222	0.7	0.1	2.1	0.8	5.4
MCOLN3	1.40714	1.1	0.2	2.7	3.85	2.16667	26.9	3.1	1.94444	3	0.1	4.3	7.4	4.5
PKD2	10.3714	9.88	20.95	34.6	21.875	26.4	22.8333	35.6571	15.4667	30.7	14	10.3	14.8	22.2
PKD2L1	5.17857	2.58	0.8	0.25	0.65	0.0333333	0.0333333	0.214286	0.355556	0.2	13.3	0	0.1	2.3
PKD2L2	1.17143	0.68	0.25	0.15	2.325	1.16667	0.566667	0.242857	0.377778	0.4	1.1	0.5	0.8	0.2
TRPA1	0.15	0.34	3.5	13.9	0.15	0.4	0.166667	0.342857	5.12222	0.3	0	0.1	0.1	0.2
TRPC1	7.50714	1.5	3.1	4.75	6.2	7.3	5.43333	8.3	3.37778	5.2	22.8	3.6	1.4	3.3
TRPC3	3.67857	0.06	0.45	0.9	0.35	1.06667	0.1	0.542857	0.166667	0.3	3.9	0.1	0	0.9
TRPC4	2.3	0.06	1.75	1.7	4.15	4.66667	0.433333	3.08571	0.933333	0.8	0.2	0.1	1.3	3.4
TRPC5	1.34286	0.02	0.4	0	0	0	0.0333333	0	0	0	0.1	0	0	0
TRPC6	1.8	0.9	1.2	1.6	2.45	1.63333	3.6	5.84286	1.85556	4.3	0.3	1.9	0.7	13.3
TRPC7	0.364286	0	0	0.3	0.175	0	0.1	0	0.0333333	0	0.8	0	0	0
TRPM1	0.25	0	0	0.05	0.35	0	0	0.0142857	0.0111111	0	9.4	4.1	0	0
TRPM2	14.7143	12.4	3.5	3	1.725	1.73333	2.33333	2.47143	3.34444	4.8	0.9	2.3	1.8	5
TRPM3	82.8571	0.16	0.3	8.3	2.35	0.433333	0.5	0.957143	0.233333	0.7	23	0.1	0.5	0.1
TRPM4	5.99286	2.96	11.4	18.25	12.45	13.4667	9.03333	9.58571	19.9556	10.8	1.3	26.6	10.1	16
TRPM5	0.05	0.04	0.05	0.5	1.05	0	0.8	0.0142857	0.988889	0	0	0	2.4	0
TRPM6	2.87143	0.82	0.2	1.15	0.55	0.266667	0.533333	0.285714	5.13333	0.6	0.4	0.7	0.1	0.3
TRPM7	7.89286	16.02	18.2	17.15	11.5	11.5667	45.2667	11.9714	12.3556	11.5	10.5	16.6	12.2	11.6
TRPM8	0.314286	0.14	15.8	0.05	20.275	0	0.1	0.0142857	0.0444444	0	0.1	0	0	0
TRPV1	7.20714	2.28	13.2	6.55	3.7	5.26667	3.6	6.64286	4.53333	5.9	12.9	5.5	7.8	3.2
TRPV2	8.17857	20.6	6.25	7.7	3.1	8.96667	11.8667	9.75714	7.77778	17.1	1	6.5	6.3	30.2
TRPV3	0.607143	0.3	0.35	0.1	0.15	0.533333	0.0333333	0.171429	1.33333	0.1	0.2	4.8	0	0.1
TRPV4	4.4	0.94	5	8.25	2.2	0.533333	0.666667	2.41429	3.65556	1	0	7.5	4.4	2.2
TRPV5	0.578571	0	0	2.2	0.075	0	0	0	0.0222222	0	0	0	0	0
TRPV6	0.628571	0.06	4.55	2.8	6.65	0.0333333	1.1	2.61429	9.65556	0	0	6.4	38.3	0.2

## Sheet: TRP gene expression in tissue
Gene	MCOLN1	MCOLN2	MCOLN3	PKD2	PKD2L1	PKD2L2	TRPA1	TRPC1	TRPC3	TRPC4	TRPC5	TRPC6	TRPC7	TRPM1	TRPM2	TRPM3	TRPM4	TRPM5	TRPM6	TRPM7	TRPM8	TRPV1	TRPV2	TRPV3	TRPV4	TRPV5	TRPV6
Tissue RNA - amygdala [nTPM]	6.4	0.2	0.7	9.6	5.4	1.5	0.1	7.3	2.3	2.9	0.6	1.2	0.3	0	14	22	5.8	0	2.1	4.3	0.2	6.6	6.2	1.1	0.2	0.6	0.5
Tissue RNA - basal ganglia [nTPM]	6.5	0.2	0.2	12.2	5.6	1.7	0	7.9	4	7.1	2.7	1.5	0.3	0.4	14.5	30.4	5.4	0	3.5	6.5	0.3	7.8	8	1.1	0.3	0.6	0.6
Tissue RNA - cerebellum [nTPM]	7	1	0	10	4.8	3.2	0	10.9	4.6	0	0.9	0.6	0.3	0.3	11.1	40.5	8.5	0.1	3	15.4	0.3	7.6	5.7	0.1	0.7	0.5	0.6
Tissue RNA - cerebral cortex [nTPM]	8.4	0.4	4	12	10.8	1.1	0.7	7.5	5.8	3.5	1.7	1.3	0.4	0.3	26.4	9.6	7	0.2	2.4	6.7	0.3	8.4	7.6	1.1	0.5	1.1	1.1
Tissue RNA - choroid plexus [nTPM]	8.3	0.7	3.3	7.3	4.8	0.3	0	5.8	0.1	0	0	5.8	0	0	7.7	801	4.8	0	0.2	29.3	0.1	5.1	3.9	0	50.8	0.6	0.6
Tissue RNA - hippocampal formation [nTPM]	7	0.3	3.5	9	5.4	0.8	0.8	7.9	0.8	4.7	1.3	1.5	0.1	0.1	13.9	39.3	5.9	0	1.6	4.8	0.3	6.6	6.1	0.6	4.2	0.5	0.5
Tissue RNA - hypothalamus [nTPM]	7.4	0.1	0.1	8.9	4.9	1.2	0	7	3.2	5.4	2.1	1.9	0.9	0.2	11.8	27.8	4.5	0	2.8	3.5	0.3	6.5	9.8	0.3	0.2	0.5	0.6
Tissue RNA - medulla oblongata [nTPM]	8.2	0.4	0	10.4	4.9	0.7	0.3	7.1	10.4	0.9	1.9	1.8	0.6	0.2	20.9	36.7	6.2	0	4.2	4.9	0.1	7.2	10.6	0.4	0.5	0.6	0.6
Tissue RNA - midbrain [nTPM]	7.4	0.1	0.1	11.2	5.2	0.5	0	5.6	2.8	2.6	3.7	3.4	0.4	0.4	14.5	46.8	7.4	0	3.4	3.9	0.9	8	15.4	0.3	0.4	0.6	0.6
Tissue RNA - pituitary gland [nTPM]	21.7	0.6	7	9	0.1	0.3	0	10.3	7.4	0.2	0	0.2	0.4	0	4.8	2.9	5.6	0.3	0.5	5.3	0.5	5.8	1.6	0.3	2.1	0	0.5
Tissue RNA - pons [nTPM]	9	0.3	0.1	10	5.1	0.8	0	7.7	2.2	0.6	2.2	1.2	0.6	0.3	20.8	20.8	6.9	0	4.1	5.9	0.3	7.2	17.2	0.4	0.3	0.6	0.8
Tissue RNA - spinal cord [nTPM]	7.1	0.1	0.2	9.1	5	0.1	0	6.1	1.6	0.6	0.3	1.6	0.5	0.5	12.2	25.2	4.2	0	2.7	3.2	0	6.3	7.1	0.1	0.2	0.5	0.6
Tissue RNA - thalamus [nTPM]	8.2	0.3	0.5	11.9	5	1.1	0	6.1	4.6	2.5	0.6	2	0.3	0.3	16	41.6	6.6	0	3.1	6.4	0.2	7.3	7.3	0.9	0.8	0.7	0.6
Tissue RNA - white matter [nTPM]	9.9	0.5	0	14.6	5.5	3.1	0.2	7.9	1.7	1.2	0.8	1.2	0	0.5	17.4	15.4	5.1	0.1	6.6	10.4	0.6	10.5	8	1.8	0.4	0.7	0.6
Tissue RNA - bone marrow [nTPM]	10.4	2.9	0	10.7	0.9	1.5	0	0.3	0	0	0.1	0.2	0	0	28.2	0.2	4.6	0.1	2.6	21.4	0.1	1	22.8	0.5	0.1	0	0.1
Tissue RNA - lymph node [nTPM]	13.2	12.9	0.1	11.5	1.5	0.9	0.8	1.9	0.1	0.1	0	1.1	0	0	8	0.1	1.8	0	0.3	16.6	0.1	2.4	24.6	0.3	0.8	0	0
Tissue RNA - spleen [nTPM]	48.2	6.7	0.9	10.9	7.9	0.7	0.5	2.8	0.2	0.2	0	2.2	0	0	18.4	0.3	5.5	0.1	0.5	12.2	0	4.3	23.7	0.2	2.8	0	0
Tissue RNA - thymus [nTPM]	6.2	2.3	4.3	7.6	0.9	0.1	0.2	1.5	0	0	0	0.2	0	0	3.3	0.2	1	0	0.4	15.5	0.4	2	15.7	0	0.1	0	0
Tissue RNA - tonsil [nTPM]	4.1	13.1	0.2	8.7	1.7	0.2	0.2	1	0	0	0	0.8	0	0	4.1	0	1.9	0	0.3	14.4	0.1	1.7	16.2	0.5	0.9	0	0.2
Tissue RNA - gallbladder [nTPM]	10.1	1.6	0.3	26.9	0	0.4	7	5.4	0.8	3.3	0	2.3	0	0	4.7	0.4	7.4	0.1	0.3	11.1	0.1	1.8	8.5	0.1	1.4	0	8.2
Tissue RNA - liver [nTPM]	14.7	0.7	0.1	15	1.6	0.1	0	0.8	0.1	0.2	0.8	0.1	0	0	2.3	0.2	15.4	0	0.1	25.3	31.5	24.6	4	0.6	8.6	0	0.9
Tissue RNA - kidney [nTPM]	11.7	1.1	5	48.6	0.3	0.2	0.1	3.2	0.1	1.8	0	1.4	0.6	0.1	2.5	16.5	22.8	0.9	1.9	22.9	0.1	8.1	4.7	0	14.7	4.4	5.2
Tissue RNA - urinary bladder [nTPM]	15.8	1.6	0.4	20.6	0.2	0.1	27.7	6.3	1.7	1.6	0	1.8	0	0	3.5	0.1	13.7	0.1	0.4	11.4	0	5	10.7	0.2	1.8	0	0.4
Tissue RNA - epididymis [nTPM]	2.7	4	13.9	14.7	0	0.7	0	5.2	0.2	0.8	0	1.6	0	0	0.7	1.3	2.5	1.8	0.2	14.6	0	2.2	1.8	0.1	0.4	0	0.3
Tissue RNA - prostate [nTPM]	8.7	0.7	0.3	23.3	0.3	0.4	0.1	7	0.2	6.7	0	2.2	0	0	2.7	0.5	35.7	0.1	0.5	10.9	80.2	6	6	0.1	6.8	0	23.5
Tissue RNA - seminal vesicle [nTPM]	6.1	0.2	0.6	39.2	0	0	0	7.8	0.6	9	0	5.4	0	0	0.8	2.5	6.2	1.7	0.1	10.6	0	1.6	2.6	0	0.8	0	1.6
Tissue RNA - testis [nTPM]	5.6	1.5	0.6	10.3	2.3	8.2	0.5	4.8	0.4	0.1	0	0.6	0.7	1.4	2.7	5.1	5.4	0.6	1.4	9.9	0.9	5	2	0.4	0.8	0.3	1.2
Tissue RNA - heart muscle [nTPM]	15.7	0.4	4.4	19.7	0	1.1	0.8	10.1	0.2	1.2	0	0.5	0	0	1.8	0.8	23	0	0.2	15.5	0	7.6	11.2	0	0.8	0	0.1
Tissue RNA - skeletal muscle [nTPM]	22.2	0.2	0.2	5.8	0.1	2.3	0.1	1.2	0.4	0.2	0	0.4	0	0	0.9	0.3	14	0	0.1	7.8	0	6.6	3.9	1.5	0.1	0	0
Tissue RNA - smooth muscle [nTPM]	8.1	0.6	1.9	53.7	0	0.1	0.3	10.6	2.6	12.6	0	4	0	0	2.5	0.2	3.4	0	0.5	11.4	0	1.6	11.8	0.1	0.7	0	0
Tissue RNA - adrenal gland [nTPM]	37.4	8.8	43.5	24.2	0.1	0.9	0.4	4.7	0	0.4	0.1	0.5	0.3	0	4.1	0.6	6.1	0.8	0	9.6	0.2	4.9	20.5	0	0.8	0	0
Tissue RNA - parathyroid gland [nTPM]	10.2	1.1	35.3	27.9	0	0.1	0	6.5	0.2	0.2	0	0.9	0	0	1.1	0	3.7	0	1.4	108.9	0.1	1.2	8.9	0.1	0.3	0	1.5
Tissue RNA - thyroid gland [nTPM]	8.5	0.5	1.9	16.4	0	0.7	0.1	5.1	0.1	0.7	0	9.4	0	0	1.8	0.9	17.3	1.6	0.2	17.3	0	4.7	6.2	0	0.9	0	1.8
Tissue RNA - breast [nTPM]	15.3	1	2.2	18.6	0.7	0.2	0	4.7	0.2	0.3	0	3.3	0	0	3	0.1	13.5	0	0.6	13.6	0	6	10.4	0.2	1.9	0	4.2
Tissue RNA - cervix [nTPM]	11.7	1.1	5.1	40	0.1	0.2	0.1	9.1	0.8	2.5	0	3.4	0	0.1	2.1	1	11.5	0	0.3	10.3	0	9.9	7.9	0.3	2	0	0.5
Tissue RNA - endometrium [nTPM]	11.6	1	5.7	61.1	0	0.3	0.3	11.1	0.4	11.9	0	4.8	0	0	1.6	1.1	9.9	0	0.3	12.7	0.1	4.7	7.6	0	0.6	0	0.1
Tissue RNA - fallopian tube [nTPM]	12.2	2.6	1.7	39.3	0.1	0.3	0.2	8.6	0.5	1.3	0	5.4	0	0	2.1	0.4	9.2	0.1	0.2	9.4	0	6.8	7.3	0	4.7	0	0.2
Tissue RNA - ovary [nTPM]	10	0.5	2.1	47.7	0.1	0.3	0.8	14.2	0.1	2.7	0	1.2	0	0	0.9	3.6	3.3	0	0	16.4	0	10.2	7.8	0.2	0.3	0	0
Tissue RNA - placenta [nTPM]	15.9	2.6	2.5	24.5	0.5	0.2	0.7	3.5	1.1	1.3	0	20.8	0	0	6	0.1	5.3	0	0.3	13.3	0	2	20.1	0.2	5.2	0	11.9
Tissue RNA - vagina [nTPM]	10.9	0.7	2.4	18.4	0	0.2	0.3	6.9	0.7	1.6	0	2	0	0	1.6	0.4	14.4	0	0.3	8.1	0	6.9	7.2	0.3	2.2	0	1.4
Tissue RNA - appendix [nTPM]	9.2	5.3	0.2	13.9	0.4	0.5	3.8	1.9	0.1	0.8	0	0.7	0	0	6.7	0.1	6.1	0.1	0.6	13.3	0.2	1.6	18.3	0.5	0.9	0	0
Tissue RNA - colon [nTPM]	13.6	10.2	1	32.5	0.9	0.1	7.9	7.6	0.2	3.1	0	2.8	0	0	3.8	0.2	46.1	2	13.2	13.8	0	5.7	7	0.9	0.4	0	0.1
Tissue RNA - duodenum [nTPM]	8.3	1.7	5.4	10.7	0	0.3	6.3	1.2	0.1	0.4	0	1.2	0.2	0	3.6	0.8	25.3	2.9	7	14.4	0.1	7.3	6.6	2	0.7	0.1	8.1
Tissue RNA - esophagus [nTPM]	11	0.7	0.3	12.7	0	0.4	1	3.6	0	0.1	0	5.7	0	0	1.6	0.1	13.1	0	0.3	8.6	0	3.3	5.3	0.2	10.3	0	2.7
Tissue RNA - rectum [nTPM]	5.6	15.1	1	13.2	1.2	0.2	9.2	2.5	0.1	0.6	0	1.6	0	0	2.3	0.1	12.9	0.3	16.6	14.4	0	2.4	6.2	1.7	0.3	0	0
Tissue RNA - salivary gland [nTPM]	12.3	0.8	3.7	9.7	0.1	0.5	0.2	2.9	0.1	0.2	0	0.9	0	0.1	2.3	0.1	27.3	0	0.3	10.9	0	4.3	4.5	0.1	19.2	0.1	69.3
Tissue RNA - small intestine [nTPM]	12.1	5.5	2.2	14.8	0.6	0.2	7.4	3.9	0.5	1	0	1.2	0.1	0	6.9	0	22.9	3.3	7.9	13.1	0.1	8.6	10.7	5.2	0.4	0	2.2
Tissue RNA - stomach [nTPM]	12.8	2.1	2.6	20	0	0.4	10.3	3.2	0.2	2	0	1.6	0	0	2.5	0.6	20.6	0.3	0.2	13.6	0	5.9	5.9	0.9	0.7	0	4.5
Tissue RNA - tongue [nTPM]	11.7	0.2	1.1	11.7	0	0.8	0	3.6	0.2	0.2	0	1	0	0	0.4	0.1	5.3	0	0.1	9.1	0	1.7	5.5	0.5	0	0	0
Tissue RNA - adipose tissue [nTPM]	21.2	0.7	3	30.7	0.2	0.4	0.3	5.2	0.3	0.8	0	4.3	0	0	4.8	0.7	10.8	0	0.6	11.5	0	5.9	17.1	0.1	1	0	0
Tissue RNA - retina [nTPM]	5	0.1	0.1	14	13.3	1.1	0	22.8	3.9	0.2	0.1	0.3	0.8	9.4	0.9	23	1.3	0	0.4	10.5	0.1	12.9	1	0.2	0	0	0
Tissue RNA - skin [nTPM]	20.8	2.1	4.3	10.3	0	0.5	0.1	3.6	0.1	0.1	0	1.9	0	4.1	2.3	0.1	26.6	0	0.7	16.6	0	5.5	6.5	4.8	7.5	0	6.4
Tissue RNA - pancreas [nTPM]	9.9	0.8	7.4	14.8	0.1	0.8	0.1	1.4	0	1.3	0	0.7	0	0	1.8	0.5	10.1	2.4	0.1	12.2	0	7.8	6.3	0	4.4	0	38.3
Tissue RNA - lung [nTPM]	20.3	5.4	4.5	22.2	2.3	0.2	0.2	3.3	0.9	3.4	0	13.3	0	0	5	0.1	16	0	0.3	11.6	0	3.2	30.2	0.1	2.2	0	0.2

## Sheet: TRP gene expression in cells
Gene	MCOLN1	MCOLN2	MCOLN3	PKD2	PKD2L1	PKD2L2	TRPA1	TRPC1	TRPC3	TRPC4	TRPC5	TRPC6	TRPC7	TRPM1	TRPM2	TRPM3	TRPM4	TRPM5	TRPM6	TRPM7	TRPM8	TRPV1	TRPV2	TRPV3	TRPV4	TRPV5	TRPV6
Single Cell Type RNA - Adipocytes [nTPM]	13.9	0.3	14.6	14.9	0	0.5	0	6.3	0.5	0.3	0	2.7	0	0.1	1.5	0.3	13.1	0	4.4	21.7	0	1.6	13.5	0.2	0.2	0	0
Single Cell Type RNA - Alveolar cells type 1 [nTPM]	8.1	0.1	2.5	1.9	0	0.3	0	2.8	0	0.3	0	0.2	0	0	0.2	0.1	14.2	0	0.1	23.4	0	0.5	0.5	0.1	0.1	0	0.4
Single Cell Type RNA - Alveolar cells type 2 [nTPM]	14.2	0.3	0.8	4.1	0.5	0.4	0	0.7	0	0	0	0.2	0	0	0.4	0.2	8.6	0	0.9	24.8	0	0.7	3.6	0.3	0.3	0	0.2
Single Cell Type RNA - Astrocytes [nTPM]	5.7	0	0	57.6	0.6	4.4	0	90.8	6.3	0.9	4.7	1.9	0.3	0.6	1.3	876.8	9.5	0.3	0.9	70.9	0	19.6	0.9	2.8	0	0.6	0
Single Cell Type RNA - B-cells [nTPM]	7.1	40.5	0.8	2.9	0.1	5.4	0	3	0	0	0.8	0.8	0	0.2	2.4	0.6	2.9	0	0	34	0	0.4	12	3.5	0.1	0	0.3
Single Cell Type RNA - Basal keratinocytes [nTPM]	12.9	0.9	5.5	6.7	0	1.1	0	2.4	0	0	0	1.1	0	3.2	0.4	0.3	13.3	0	0.3	33.1	0	1.2	2	13.4	3.7	0	1.7
Single Cell Type RNA - Basal prostatic cells [nTPM]	6.7	0.6	2.7	11	0	0.3	0.1	2.5	0.1	0.7	0.3	4.3	0	0	0.6	5.3	8.8	1.8	0.6	24	0.2	1.9	0.6	0.5	1.3	0.1	2.9
Single Cell Type RNA - Basal respiratory cells [nTPM]	16	0.2	7.2	7.2	0	0.5	0	1.1	0	0	0	0	0	0.1	0	0	9.9	0	0.3	12.8	0	1.1	0	0.2	15.8	0	0.2
Single Cell Type RNA - Basal squamous epithelial cells [nTPM]	9	0.9	0.2	17.7	0	6	0	3.8	0	0	0	0	0	0.4	0	0.2	9.2	0	1.3	32.9	0	1.3	0.2	6.3	4.9	0	5.2
Single Cell Type RNA - Bipolar cells [nTPM]	26.5	0	0	13.4	5	2.1	0	15.7	5.7	0.4	4.8	0.5	5.3	588.4	0.2	18	1.1	0.5	0.5	19.2	0.2	8.7	1.3	0.4	0.2	0.2	0
Single Cell Type RNA - Breast glandular cells [nTPM]	15.2	1.2	4.2	7.1	0	0.3	0	0.9	0.1	0	0	0.5	0	0	3	0.2	18.7	0	0.2	16.7	0.2	2.9	0.5	0.8	4.8	0	2.2
Single Cell Type RNA - Breast myoepithelial cells [nTPM]	14.8	1	1.9	9.3	0	0.5	0	2	0.3	0	0	3.8	0	0	3.8	0.6	14.4	0	0.3	11.5	0	2.2	0.3	0.3	4.5	0.1	2
Single Cell Type RNA - Cardiomyocytes [nTPM]	0.4	0.3	8.7	10.1	0	1.3	0	15.1	0.1	2.5	0	0.1	0	0	0.2	1.2	12.3	0	0	36.1	0.1	2.3	0.6	1	0	0	0
Single Cell Type RNA - Cholangiocytes [nTPM]	17.3	0	9.6	11.5	0	0	0	1.9	0	0	0	0	0	0	0	7.7	19.2	0	0	21.2	1.9	5.8	1.9	1.9	15.4	0	21.2
Single Cell Type RNA - Club cells [nTPM]	15.4	0.2	2	5.8	0.2	0.5	0	1.4	0	0.3	0.1	3.1	0	0	0.3	0.1	25.1	0.5	0.5	14.4	4.4	1.7	5.1	0.4	9.4	0	2.7
Single Cell Type RNA - Collecting duct cells [nTPM]	31.5	2	3.9	65	0	0	0	5.9	0	0	0	5.9	0	0	0	9.8	17.7	0	3.9	13.8	0	5.9	0	0	9.8	2	19.7
Single Cell Type RNA - Cone photoreceptor cells [nTPM]	13.8	0	0	8.6	0	0	0	17.2	31	0	1.7	0	0	8.6	0	22.4	1.7	0	1.7	13.8	0	3.4	0	0	0	0	0
Single Cell Type RNA - Cytotrophoblasts [nTPM]	11	0.2	9	10	0	0.3	0	0.1	0	0	0	1.3	0	0.4	2.4	0.1	6.8	0	0.2	22.4	0	1.2	2	0.3	19.6	0	16.9
Single Cell Type RNA - Dendritic cells [nTPM]	12.4	80.8	0	6.5	0	0.4	0	0	0	0	2.6	0	0	0	25.6	0	4.7	0	0	28.4	0	1.2	26.3	2.2	0	0	0
Single Cell Type RNA - Distal enterocytes [nTPM]	24.6	19.8	0	1.7	0	0.1	0.1	0.3	0.3	0	0	0	0	0	0.1	0	159.6	10.2	66.3	16.8	0	2.9	0	5.7	0	0	0.2
Single Cell Type RNA - Distal tubular cells [nTPM]	3.1	0	0	0	0	0	0	0	0	0	0	0	0	0	0	0	3.1	0	0	0	0	0	0	0	6.2	0	0
Single Cell Type RNA - Ductal cells [nTPM]	22.3	0.1	2	15.2	0	0.1	0	0.3	0	1.3	0	0	0	0	0	0.1	8.2	0.1	0	12.8	0.4	0.7	0.1	0.1	2.7	0.2	84.9
Single Cell Type RNA - Early spermatids [nTPM]	2.2	61.3	0.5	0.5	9.7	54.6	15.1	4.5	2	0.1	0.3	1	0.3	64	2.9	4.7	3	0.6	4.6	29.6	1.8	2.7	0.1	0.5	0.1	0.1	18.2
Single Cell Type RNA - Endometrial ciliated cells [nTPM]	4.6	12.1	0.6	9.2	0	0.8	0	0.6	0	0.7	0.4	2.8	0.1	0.1	0.9	1.6	16	0	7.3	18.9	1.4	2.5	0.4	0.7	3.1	0	0.6
Single Cell Type RNA - Endometrial stromal cells [nTPM]	19.1	5.3	6.6	39.4	0	0.9	0.1	10.3	0.6	14	0.2	3.7	0	0.1	0.2	0.8	8	0.1	3.3	23.3	0.5	1.6	0.2	0.8	0.9	0	0.1
Single Cell Type RNA - Endothelial cells [nTPM]	12.8	0.4	1.4	17.2	0	0.7	0	3.9	0.1	0.2	0.2	0.8	0	0.7	1.4	1.2	11.7	0	3.5	19.6	0.5	0.9	9.1	0.5	1.2	0	1.1
Single Cell Type RNA - Enteroendocrine cells [nTPM]	13.4	5.4	54.3	6.8	0	0	0	1.1	0	1.1	0	0.1	3.5	0	0.6	3.5	46.5	0.1	3	21.3	0	1.2	0	0.7	0	0	0.1
Single Cell Type RNA - Erythroid cells [nTPM]	6.6	1.1	0	12.5	0	1.1	0	0.4	0	0	0	0	0	0	0	0	0	0	0	19.4	0.4	0.4	6.5	0	0	0	0
Single Cell Type RNA - Excitatory neurons [nTPM]	10.4	0.9	1.1	127.2	2.3	4.9	4.9	142.4	17.8	31.4	45.5	19	0.7	0.9	51.9	384.1	5.3	0	1.3	120.4	0.3	10.4	3.2	1.6	0.3	0.3	0.1
Single Cell Type RNA - Exocrine glandular cells [nTPM]	18	0.7	20.2	7.1	0	0.1	0	0.9	0	0.1	0	0.1	0	0	0.3	0	18.1	0	0.1	16.3	0.5	1	11.9	0.2	6.8	0	16.5
Single Cell Type RNA - Extravillous trophoblasts [nTPM]	19.6	0	0.1	3.2	0.1	0.2	0	0.2	0	0	0	0	0	0.1	8.3	0	6.8	0	0.1	8.6	0	0.3	2.4	0.9	5.1	0	0.3
Single Cell Type RNA - Fibroblasts [nTPM]	16.1	1.5	13.8	42.1	0.2	1	6.1	11.8	0.5	4.2	0.1	3	0	0.1	0.4	1.6	7	0	0.3	23.4	0.1	2.2	12.4	1.3	1.1	0	0.4
Single Cell Type RNA - Gastric mucus-secreting cells [nTPM]	10.7	0.6	1.8	1.2	0	0.6	0	0	0	0.6	0	0	0	0	0.6	0	63.8	1.2	0	35.2	0	8.3	2.4	4.8	1.8	0	3.6
Single Cell Type RNA - Glandular and luminal cells [nTPM]	6.6	27.7	1.5	10.9	0	0.9	0	0.8	0	0.3	0.3	8.8	0	0.1	1.2	2.6	32.7	0	28.2	19.8	5.2	2	0.1	0.6	1.2	0	1.3
Single Cell Type RNA - Granulocytes [nTPM]	14.2	0	6.5	4.6	0	3.4	0	1.5	0	0	1.6	0	0	0	2.8	0	1.4	0.2	0	21.9	0	0.5	43	0	0	0	0
Single Cell Type RNA - Granulosa cells [nTPM]	21.4	0.1	0.3	12.4	0	0.5	0	89.9	0.7	0	0	0	0	0	0.3	1.3	2.9	0.2	0.1	25.3	0	5.8	16.6	1.1	0.9	0	0
Single Cell Type RNA - Hepatocytes [nTPM]	11	0	0.1	9.9	0.1	0.5	0	0	0	0	2	0	0	0.1	0	0.2	91.2	0	0	34.2	37.9	5.7	0.1	0.1	6.3	0	0
Single Cell Type RNA - Hofbauer cells [nTPM]	102.8	0.6	2.6	10.4	13.9	0	0	0.1	0	0.2	0	0.3	0	0	17.2	0.1	19.3	0	0	15.1	0.2	0.8	49.5	0.2	2.9	0.1	0.7
Single Cell Type RNA - Horizontal cells [nTPM]	32.7	0	0	17.3	19.9	0.6	0	9	4.5	1.3	0.6	3.2	1.3	12.2	10.3	41.7	4.5	0	0	18.6	0	3.2	5.1	2.6	0.6	0	1.9
Single Cell Type RNA - Inhibitory neurons [nTPM]	7.8	0.5	0.4	145.4	0.4	5.5	1.4	180.2	80.1	130.5	77.1	45.9	9.9	0.8	44.2	182.7	8.3	0	0.5	90.6	0.8	10.1	2.5	0.6	0.4	0.2	0.1
Single Cell Type RNA - Intestinal goblet cells [nTPM]	10.6	5	0.3	2.6	0	0	32.2	0.1	0.2	0	0	0	0	0	1.1	0.1	84.8	0.7	3.2	17.3	0	4	0	4.8	0	0	0.2
Single Cell Type RNA - Ionocytes [nTPM]	13.5	0	3.4	2.6	0	1.1	0	1.5	0	0	0	0	0	0	0	0	20.9	0	0.4	12	0	1.1	0	0	19.4	0	0
Single Cell Type RNA - Kupffer cells [nTPM]	45.8	2	0	7.7	1.5	0	0	0	0	0	0	0	0	0	5.3	0.5	6.7	0	0	23.4	4	0	12.1	0	3.4	0	0
Single Cell Type RNA - Langerhans cells [nTPM]	33.1	116.1	6.2	7	0	1.6	0	0.6	0.3	0	0.3	6.3	0	1.1	5.7	1.6	18.9	0	0.8	24.7	1.1	1.9	19.7	2.1	0.3	0	0
Single Cell Type RNA - Late spermatids [nTPM]	14.4	20.5	0.2	0.7	21.9	4.8	0.3	1.8	0.9	0.2	0	0.1	0.7	6	1.6	2.1	2.7	0.5	1.1	29.8	4.3	0.7	0.2	0	0.2	0	41.5
Single Cell Type RNA - Leydig cells [nTPM]	16.9	0	1.7	21.3	0	0.3	0.3	9.3	0.3	0	0	6.5	0	0	0.3	6.2	6.2	0	0	26.8	0	5.5	1.7	2.8	1	0	0.3
Single Cell Type RNA - Macrophages [nTPM]	86.3	12.3	2.5	10.4	4	1	0	0.7	0.1	0	0.3	1.9	0	0.3	19.3	0.3	8.1	0	0.3	29.6	0.4	1.1	34.3	0.6	4.8	0.1	0.6
Single Cell Type RNA - Melanocytes [nTPM]	27.9	1.7	214.2	22.6	0	5.2	0	3.5	0	0	0	0	0	229.9	0	0	55.7	0	0	29.6	0	1.7	52.2	3.5	7	0	0
Single Cell Type RNA - Microglial cells [nTPM]	7.3	2.7	2.7	93	0	1.8	1.8	48.3	0	14.6	0	11.9	0.9	0	26.5	54.7	9.1	0	38.3	64.8	0	4.6	4.6	0	1.8	0	0
Single Cell Type RNA - Monocytes [nTPM]	60.4	7.6	0	7.1	0.3	0.8	0	0.1	0	0	0.5	0	0	0	4.3	0.1	1.9	0	0	21.9	0	0.5	24.1	0.2	0.3	0	0
Single Cell Type RNA - Mucus glandular cells [nTPM]	17	0.3	3	6.8	0.3	0.7	0.5	1.8	0.3	0	0.9	0.3	0	0	2.9	0.2	25	0	1	32.1	0.1	1.5	1.8	0.4	7.8	0	10.2
Single Cell Type RNA - Muller glia cells [nTPM]	23.2	0.1	0	19.1	0.1	0.9	0	6.1	3.5	0.7	1	0.7	0	9.5	1.1	158.4	5.7	0	0.4	6.7	0	1.8	2.1	1.5	0.4	0	0.7
Single Cell Type RNA - NK-cells [nTPM]	12.4	14.9	0.3	3.9	0	2.1	0.1	0.2	0.7	0	1.1	0	0	0	5.4	0.6	0	0	0	38.2	0.6	2.1	31.1	1.9	0	0	0
Single Cell Type RNA - Oligodendrocyte precursor cells [nTPM]	7.2	0	0	171.4	0	3.4	0	148.3	32.3	2.4	4.3	1.9	0	0	3.9	101.1	3.4	0	0.5	77.5	0	8.2	0.5	0.5	1	0	0
Single Cell Type RNA - Oligodendrocytes [nTPM]	10.7	1.3	0.1	207.1	0.1	5.7	0.1	155.6	1	1.3	36.1	0.3	0.2	18.3	1.6	7.8	0.9	0	76.5	103	0.2	17.7	0.4	2.2	0.3	14.3	6.4
Single Cell Type RNA - Pancreatic endocrine cells [nTPM]	18.9	1.7	6.9	1.7	0	0	0	1.7	0	0	0	0	0	1.7	0	3.4	5.2	0	0	13.7	0	0	8.6	0	0	0	8.6
Single Cell Type RNA - Paneth cells [nTPM]	14.8	1.8	9.1	4.1	0	0	0	0	0	0	0	7.4	0	0	0.1	0	65.6	0.2	4.5	12	0	0.5	0.1	0.2	0.1	0	0
Single Cell Type RNA - Peritubular cells [nTPM]	13.8	0	0	51.5	0	0	0	11	0.4	0	0	0.4	0	0	0	9.7	6.9	0	0	19.5	0	3.7	4.1	2.8	0	0	0
Single Cell Type RNA - Plasma cells [nTPM]	9.3	1.3	0.1	3.9	0	1.2	0	1.1	0	0	0.1	0	0	0	2.2	0.1	11.7	0.2	0.1	22.9	0.4	0.6	18.6	10.7	0.6	0	0.9
Single Cell Type RNA - Prostatic glandular cells [nTPM]	11.6	0.4	0.3	7.2	0	0.3	0	1.1	0	0.1	0	0	0	0	0.4	0.3	87.5	0	0.3	26.7	88.6	0.7	0.4	0	0.9	0	54.3
Single Cell Type RNA - Proximal enterocytes [nTPM]	20.6	0.1	3.9	3.1	0	0	2	0	0	0	0	0	0.4	0	0	0	49.2	0.4	19.6	18.6	0	5.1	0	22.2	0	0	0.1
Single Cell Type RNA - Proximal tubular cells [nTPM]	11.4	2.4	3.6	14.4	0	0.2	0.1	0.8	0.1	0	0.2	0	5.4	1.5	0.1	26.5	3	0	0	9.1	0	1.9	0	0.1	10.2	0	0.1
Single Cell Type RNA - Respiratory ciliated cells [nTPM]	9.3	0.3	2	12.3	0.1	0.2	0	3	0	1.2	0.2	1.5	0	0.1	0.1	0.1	10.8	0.1	0	15.7	0.1	4.9	5.8	0.2	30.4	0	7.4
Single Cell Type RNA - Rod photoreceptor cells [nTPM]	48.2	0	0	2.4	0.8	3.3	0	14.4	53.3	0.3	8.1	0.3	0.6	12.1	0	11.2	1.8	0	3.2	17.7	0	23.5	0	1.2	0	0	0
Single Cell Type RNA - Salivary duct cells [nTPM]	8.6	0.3	4.8	10.4	0.1	0.6	0	6.4	0.2	0	0.2	0.1	0	0	0.7	0.1	24.8	0	0.8	26.3	0.2	1.1	0.1	0.1	15.2	0	2.5
Single Cell Type RNA - Schwann cells [nTPM]	22.6	32.5	0.7	23.2	0	4.8	0.2	9.5	0.3	0.2	0	0.2	0	0	0.3	8.5	4.2	0	0	15.8	0	3.4	13.8	15.4	0.2	0	0
Single Cell Type RNA - Serous glandular cells [nTPM]	6.4	2.4	3.1	4.2	0	0.4	0.1	0.7	0.1	0	0.3	0.1	0	0	1.9	0.2	8.5	0	1.4	29.6	0.2	0.6	2.7	2.5	13.7	0	59.4
Single Cell Type RNA - Sertoli cells [nTPM]	5.5	0	2.8	27.6	0	2.8	0	2.8	0	0	0	0	0	0	0	16.6	13.8	0	2.8	11.1	0	2.8	16.6	0	0	0	2.8
Single Cell Type RNA - Skeletal myocytes [nTPM]	5.9	0	14.8	11.9	1	11.9	0	2	0	0	0	0	0	0	1	0	10.9	0	0	48.5	0	4.9	2	8.9	0	0	0
Single Cell Type RNA - Smooth muscle cells [nTPM]	14.1	0.6	1.8	36.7	0	0.7	0.7	10.4	2.6	6.3	0.1	20.8	0	0.1	0.4	1.3	8.6	0	0.3	21	0.2	2.5	18.9	1	1.3	0	2.3
Single Cell Type RNA - Spermatocytes [nTPM]	9.8	1.9	2	0.4	0.2	43.6	0	8.8	0.8	0	0	0.2	3.5	9.7	0.8	0.7	5.8	0.2	1.9	24	1.3	0.8	4.1	0.3	0.3	0	0.2
Single Cell Type RNA - Spermatogonia [nTPM]	15.1	4.6	4.4	4.4	0	2.4	0.5	2.7	1.1	0.3	0.1	0.8	0.6	4.3	0.1	0.7	18.1	0.4	2.2	20.7	0.5	0.7	3	1.3	1.3	0	0.3
Single Cell Type RNA - Squamous epithelial cells [nTPM]	8.6	0	0.4	12.7	0	1.8	0	0.4	0	0	0	0.1	0	2	0.1	0	7.9	0.1	0.3	23.1	0	2	0.3	2.3	4.3	0	3.8
Single Cell Type RNA - Suprabasal keratinocytes [nTPM]	15.3	1.5	1.3	4.9	0	0.5	0	0.7	0	0	0	1.1	0	1.2	0.1	0.5	11.7	0.1	0.6	19.7	0.1	0.8	0.5	13.6	3.3	0	2.3
Single Cell Type RNA - Syncytiotrophoblasts [nTPM]	35.9	0.1	2.2	3.2	0.1	0	0	0.2	0	0	0	0.4	0.2	0.9	1.1	0.2	3.2	0	0.1	15.8	0	0.8	20.4	0.3	19.7	0	5.5
Single Cell Type RNA - T-cells [nTPM]	7.7	18	1.1	5.4	0.1	2.3	0.2	2.7	0.8	0.1	0.9	0.2	0	0.1	3.6	0.4	1.6	0.2	0.3	33.5	0.7	0.8	24.7	1	0.3	0	0.3
Single Cell Type RNA - Theca cells [nTPM]	15.1	1.5	2.2	14.2	0	0.6	0.2	1.4	0.8	0.5	0	4	0.1	0	0	0.7	2.8	0	0.2	31.6	0	6	4.2	3.2	0.5	0	0
Single Cell Type RNA - Thymic epithelial cells [nTPM]	14.2	7.6	6.9	39.9	0	0.5	0.5	7.9	0.6	0	0.5	0	0	0	0	1.6	5.7	0	0	20	0	0.3	1.3	1.3	0.9	0	2.4
Single Cell Type RNA - Undifferentiated cells [nTPM]	9.6	4.3	4.4	3.8	0	0.1	0.6	0.1	0.3	0	0	0	0	0	0.4	0.2	68.9	1.4	1.9	15.8	0	2.1	0.1	1.1	0	0.1	0.3

## Sheet: TRP expression brain, Allen
z-score	anterior orbital gyrus	anterior orbital gyrus	anterior orbital gyrus	anterior orbital gyrus	frontal operculum	frontal operculum	frontal operculum	frontal operculum	frontal operculum	frontal operculum	frontal pole	frontal pole	gyrus rectus	gyrus rectus	gyrus rectus	gyrus rectus	gyrus rectus	gyrus rectus	inferior frontal gyrus, opercular part	inferior frontal gyrus, opercular part	inferior frontal gyrus, opercular part	inferior frontal gyrus, opercular part	inferior frontal gyrus, orbital part	inferior frontal gyrus, orbital part	inferior frontal gyrus, orbital part	inferior frontal gyrus, orbital part	inferior frontal gyrus, orbital part	inferior frontal gyrus, orbital part	inferior frontal gyrus, triangular part	inferior frontal gyrus, triangular part	inferior frontal gyrus, triangular part	inferior frontal gyrus, triangular part	inferior frontal gyrus, triangular part	inferior frontal gyrus, triangular part	inferior rostral gyrus	inferior rostral gyrus	inferior rostral gyrus	inferior rostral gyrus	inferior rostral gyrus	lateral orbital gyrus	lateral orbital gyrus	lateral orbital gyrus	lateral orbital gyrus	lateral orbital gyrus	lateral orbital gyrus	medial orbital gyrus	medial orbital gyrus	medial orbital gyrus	medial orbital gyrus
TRPC4	1.0345	0.3421	-0.2088	-0.2456	0.7214	0.5177	-0.2598	0.4153	-0.0501	0.3798	0.5176	0.1845	0.6214	-0.3144	-0.1357	0.1733	0.0368	0.2036	0.6392	0.6928	0.1781	0.032	0.5282	0.377	-0.2116	0.112	-0.0019	-0.027	0.755	0.104	-0.0869	0.1337	0.2539	0.2038	1.1736	0.0697	0.4756	0.3123	-0.3275	0.7298	0.0299	-0.1232	0.1397	0.0148	0.3646	0.7583	0.0591	0.0836	0.1662
TRPC3	-0.7617	-0.5966	-0.7442	-1.0616	-0.613	-0.77	-0.8633	-0.6124	-0.525	-0.8478	-0.6803	-0.8116	-0.8278	-1.0505	-0.9947	-0.8236	-0.8562	-0.8978	-0.5763	-0.3637	-0.3468	-0.3115	-0.5353	-0.5943	-0.6908	-0.3786	-0.4695	-0.2548	-0.4978	-0.5921	-0.4358	-0.3776	-0.3804	-0.597	-0.8435	-0.6097	-0.7239	-0.7486	-0.5	-0.494	-0.4595	-0.8042	-0.457	-0.6248	-0.2594	-0.9101	-0.7072	-0.9393	-0.6032
MCOLN2	-0.7357	0.8043	-0.4337	1.0718	-0.0378	0.1705	-0.4901	-0.1256	-0.6336	0.0541	-0.5182	-0.254	-0.3048	-0.4696	-0.2019	-0.2871	-0.6428	0.1362	0.2098	0.4327	-0.108	-0.1835	-0.365	-0.1998	1.1848	0.1511	-0.7607	-0.5375	0.0908	0.0351	-0.4165	-0.7914	0.1088	-0.2292	0.9624	-0.7897	-1.2844	-0.7349	1.8772	-0.3193	-0.8336	-1.5612	0.0173	-0.2502	-0.0868	0.5233	-0.6458	-0.3235	-0.3385
TRPV1	-0.982	-0.7754	-0.7158	-0.8686	-0.8175	-0.1719	-0.732	-0.4197	-1.0586	-0.6733	-1.4819	0.6326	-0.8625	0.0742	-1.5211	-0.2136	-0.7605	-0.6925	-1.0841	-0.4013	0.1071	-0.3927	-0.6639	0.2941	-0.9661	-0.3244	-1.1146	0.4961	-0.9097	-0.0357	-0.98	-0.8788	-0.7923	-1.0012	-0.6768	-0.1106	-1.1422	-0.3797	-0.9126	-1.9779	0.4222	-0.6085	0.0347	-0.8369	-0.357	-1.014	-0.2327	-0.7301	-0.4469
TRPM3	-0.947	-0.5992	-0.6634	-1.0563	-1.11	-0.5335	-0.9578	-0.7301	-0.6368	-1.0146	-1.223	-0.4264	-1.1779	-0.7472	-1.3341	-1.1088	-1.0849	-0.9034	-0.8812	-0.0762	-0.6524	-1.0322	-0.8897	-0.173	-0.8253	-0.6345	-0.7819	-0.6617	-0.9285	-0.3784	-1.043	-0.7119	-0.5237	-0.8301	-1.1565	-0.3456	-1.4059	-0.9182	-0.9697	-0.8575	-0.3161	-1.1042	-0.6913	-0.7157	-0.8132	-1.2744	-0.5481	-1.2651	-1.0196
TRPM2	-0.4064	0.6698	0.4306	0.0785	0.1794	0.9229	0.1006	0.6282	0.5049	0.5082	-0.1936	0.9447	0.151	0.6948	-0.1143	0.3135	0.413	0.3393	0.7018	1.2024	0.6905	0.569	0.5094	0.9775	-0.1445	0.5915	0.5365	1.3112	0.5482	0.9653	0.0109	0.4483	0.6478	0.4686	-0.0896	0.6171	-0.3719	0.5845	0.428	-0.2526	1.2042	-0.4023	0.5364	0.093	0.6609	0.5371	0.8192	-0.164	0.5382
TRPV3	1.373	-0.5244	1.2193	-0.0872	-0.9187	0.2162	-1.1915	-0.952	0.2917	0.7727	-0.1548	-0.3116	-0.9957	-0.6436	-1.3639	0.0071	0.8796	0.4385	-0.43	-1.3492	0.017	0.6888	0.6027	-0.9355	0.0542	0.0181	0.9484	0.6691	-1.2163	-0.249	-0.527	0.3277	0.3632	0.8977	0.7108	-1.2108	0.1706	0.2327	0.1626	0.4434	-0.4717	0.7053	-0.1483	0.1901	0.7516	-0.9639	-0.1665	-0.239	-0.448
TRPM6	-0.4414	-0.6797	-0.0866	0.4058	-0.7051	0.08	0.0066	-0.238	-0.1783	0.1985	-1.4399	0.266	-0.7534	-0.3362	-0.6862	0.0523	-0.6611	-0.0436	-0.4386	-0.7238	0.1868	0.3738	-0.4371	-0.1385	-0.2463	0.0757	-0.2788	0.3843	-0.7283	0.1853	0.2077	-0.3772	-0.1146	0.1475	-0.6556	-0.2502	-0.8304	-0.41	-0.3925	-0.925	-0.0746	0.7752	0.2361	-0.2157	0.3312	-0.8615	-0.3327	0.3824	-0.1788
TRPM8	0.7939	0.6816	-0.8126	-0.098	-0.3207	-0.5926	0.0023	0.392	-0.7434	-0.4373	0.5305	0.0282	-0.3842	-0.4463	-0.4465	0.9503	-0.8674	0.3263	-0.9627	-0.3786	0.5562	0.389	-0.5383	-0.2186	-0.1812	-0.1147	-0.2926	-0.6628	-0.478	-0.315	-0.6506	0.9313	-0.9353	0.2946	0.4578	-0.606	0.4367	0.4607	0.3402	-0.4262	-0.4639	-1.3122	0.4648	-0.7224	0.5575	-0.6579	-0.5563	-0.5415	0.9435
TRPV4	1.5942	-0.6716	0.1223	-1.0218	0.3465	-0.5674	0.5558	-0.7167	0.1033	-0.3893	-0.9992	-0.7138	-0.125	-0.4904	-0.0876	-1.1776	-0.7691	0.4929	0.4079	-1.1364	-1.128	2.0704	-0.9994	-0.7385	0.0621	0.6276	-0.115	0.0448	0.914	-0.5213	-0.7557	-0.955	-1.2026	-0.439	1.1864	-1.2195	0.4258	-0.0059	-0.3988	-0.074	-1.2457	-0.9104	0.2002	0.4587	-0.4498	-0.1303	-0.7885	0.2857	-0.2869
MCOLN1	0.7152	1.0662	0.4436	0.7196	0.5046	1.4939	0.5646	1.0056	1.0825	0.7096	0.4708	0.9455	1.2972	1.1065	1.3524	0.9265	0.6162	0.682	1.9442	1.5249	1.3362	0.8844	1.6001	1.2275	1.0402	1.0294	1.1108	1.9582	1.953	1.4938	1.208	1.1121	1.4713	1.4602	0.5508	0.9995	1.0319	1.0034	0.6917	0.8379	1.2365	1.019	0.7868	0.6376	0.9259	1.3793	1.3041	0.9628	1.2672
TRPC7	-0.8	-0.4917	-0.6335	-0.2663	0.9678	-0.6293	-0.5719	2.4897	-0.728	-0.1421	-0.6162	-0.6386	-0.5697	-0.7099	-0.7319	-0.2616	-0.4028	-0.8672	-0.9031	-0.1186	-0.737	-0.7541	-0.6434	-0.6223	0.6852	-0.1334	-1.3829	-0.5491	1.0055	-1.0212	-0.9467	1.132	-0.8151	-1.5632	-0.437	-0.6369	0.3523	0.5604	-0.1899	-1.0288	0.0748	-1.5996	-0.7417	-0.5483	1.0102	-0.8568	-0.809	-0.6009	-0.5055
TRPV5	-1.7596	-0.7777	0.0055	-1.4525	-0.9117	-0.2393	-0.0619	-0.8328	0.3102	-0.5609	-0.5573	-0.4235	-0.9509	-0.9231	-0.5559	-0.657	-0.1581	-1.8349	-1.4647	-0.4552	-0.8852	-0.9565	-0.7607	-0.7374	-0.7706	-1.1444	-0.0805	-0.4674	-0.8034	0.2652	0.9812	-1.357	-0.4572	-1.7577	-0.3902	-0.8406	-0.8578	-1.1107	-1.3032	-0.2537	-0.7748	0.7086	-0.3273	-0.0504	-0.9153	-0.5064	-0.6715	0.0732	-0.9549
TRPV6	-0.8706	-0.7537	-0.1159	0.4633	-1.022	0.2782	0.0944	-0.1823	0.2137	0.6506	-0.7666	0.5323	-0.8587	0.3354	-0.5828	0.1188	-0.3607	0.0581	-0.9157	0.1233	0.5539	0.7267	-0.6133	0.2407	-0.9213	0.2201	-0.0963	0.7997	-0.6093	0.9743	0.6967	-0.2446	0.2134	0.0952	-0.5907	0.0883	-1.2967	-0.6388	-0.3869	-0.8625	0.4897	0.9285	0.2035	0.2456	0.3346	-0.6118	-0.0978	0.5386	-0.0406
MCOLN3	-0.6044	-0.6105	-0.4484	-0.2829	-0.0485	-0.5321	-0.0474	-0.5576	-0.6007	-0.5016	-0.4828	-0.344	-0.4766	0.12	-0.533	-0.5472	-0.3752	-0.4046	-0.4017	-0.2506	0.0735	-0.6649	-0.5234	-0.4139	-0.0361	-0.5726	2.7668	-0.6539	-0.7296	-0.5058	-0.5697	-0.5318	-0.4044	-0.4949	-0.7883	-0.3583	-0.4985	-0.4739	-0.5831	-0.4836	-0.5982	-0.7706	-0.533	-0.2787	-0.5685	-0.6254	-0.519	-0.4176	0.9473
TRPM7	-0.7518	-1.2429	-0.6284	-1.0612	-1.1349	-0.8581	-0.2739	-0.7393	-0.1406	-0.3528	-0.3412	-0.421	-0.5444	-0.5917	-0.5143	-0.7409	-0.825	-0.702	-1.0612	-0.0974	-0.8392	0.4724	-1.0216	-0.3987	-0.5317	-0.2087	-0.0712	1.0507	-1.092	-0.6841	-0.1264	-0.474	-0.3351	-0.0718	-0.7233	-0.6568	0.3646	-0.5811	0.0291	-0.51	-1.0003	-0.0345	-0.4611	-0.2971	0.241	-1.0702	-0.3658	-0.0497	-0.4222
TRPM4	-1.1572	0.6137	-0.5585	-0.6702	-0.131	0.4421	0.1807	0.5649	-0.2174	-0.4814	-0.5969	0.4466	-0.0739	0.3486	0.1537	0.2493	-0.4519	-0.0795	0.5197	0.6598	0.6291	-0.2804	0.6566	0.7707	0.0702	0.0671	-0.2702	0.4576	0.0454	0.6741	0.3375	0.2579	-0.2337	-0.0497	0.1364	0.5785	0.1665	0.4803	-0.0352	-0.4324	0.7166	-0.0427	0.0181	-0.7542	-0.2169	-0.1014	0.5752	0.1484	0.3235
TRPV2	0.3442	0.0368	-0.0078	0.0931	0.3172	0.136	0.2038	0.0388	0.0073	0.1564	0.1101	-0.1138	0.4232	0.2562	0.0576	-0.2578	0.0647	0.2824	0.295	0.0795	-0.0258	-0.1931	0.4618	0.2805	0.2354	-0.3192	-0.055	0.6011	0.191	0.2214	-0.0461	-0.0947	0.0754	0.1478	0.4258	0.124	0.1079	-0.2373	0.0512	0.1625	0.197	-0.0328	-0.4878	-0.222	0.1593	0.3585	0.1475	0.0801	-0.2028
TRPM5	0.3852	-1.3105	-1.2745	-1.3446	-1.048	-1.3791	-0.1167	-1.8098	-0.0299	-1.0623	0.1881	-0.2962	-0.7023	0.0359	-0.2279	-1.4986	-0.1411	-0.6986	-0.82	-1.748	-0.8765	-0.525	-0.4373	-0.6013	-1.4046	-1.314	-0.114	-0.2336	-0.8353	0.0023	0.5901	-0.7703	-0.7984	-1.4693	-0.4403	-1.3896	0.2553	-1.6052	-0.8179	-0.8783	-0.6435	0.8414	-0.681	0.1024	-1.1412	-1.0453	0.0433	0.608	-0.9045
PKD2L2	-1.8916	0.2578	-0.1294	0.4775	-0.0368	0.1828	-0.9256	0.7563	-0.0861	-0.2451	-2.2322	0.1424	-0.843	-0.2004	-0.3494	0.3306	-0.3366	0.5748	-0.1655	-0.1936	0.7957	-0.0644	-0.4881	0.5819	-1.0807	0.3287	-0.2058	1.0164	-0.5229	-0.1277	-0.1759	0.2042	-0.073	-0.0996	-1.1564	0.5583	-0.077	0.4495	0.3167	-0.4532	0.1637	0.1861	0.3152	-0.0663	0.3291	-0.4983	0.0282	0.0495	0.5119
PKD2L1	1.4199	1.5394	1.5338	1.519	1.5683	1.5432	1.367	1.418	1.582	1.5061	1.875	1.5446	1.6686	1.4538	1.4873	1.6298	1.6335	1.4885	1.5175	1.56	1.111	1.3172	1.5357	1.4652	1.4394	1.5331	1.6998	1.5825	1.5757	1.4294	1.4396	1.6947	1.6196	1.5426	1.5254	1.5103	1.5892	1.5627	1.5249	1.5041	1.4774	1.5566	1.5249	1.5777	1.3363	1.4822	1.6284	1.4933	1.7701
TRPA1	-0.3588	-0.3713	0.7956	2.2269	-0.3173	-0.1571	1.3839	1.4266	-0.2941	0.2131	0.8	0.6108	1.1059	-0.3829	0.8525	0.7705	0.0527	0.3508	-0.5755	-0.0125	-0.6354	0.0281	0.4355	0.7287	1.0036	0.5307	-0.2024	-0.3001	2.2726	-0.358	-0.5205	-0.2832	-0.4845	-0.0997	0.5764	-0.5569	-0.9634	1.0433	1.1796	-0.3693	0.882	-1.7154	2.0134	-0.0976	0.1229	0.2801	-0.4694	-0.1632	0.365
TRPC6	0.6717	0.4056	0.5431	0.3497	0.4218	0.1237	-0.2638	0.6004	0.1455	1.1136	1.1098	-0.0634	0.5835	-0.5812	-0.847	0.5281	0.0079	0.1848	0.5342	0.224	0.282	0.0098	-0.324	-0.4474	-0.9279	0.2372	0.577	0.3938	-0.0611	-0.206	-0.993	0.6842	0.2649	0.7349	0.9113	-0.2755	0.997	0.4363	0.4423	0.4738	-0.624	0.4454	0.2277	0.4724	0.0852	0.5183	1.8243	-0.5452	0.4123
TRPC5	-0.1327	-0.132	-0.1257	-0.2059	-0.018	0.0473	-0.7861	0.0204	-0.084	-0.054	-0.5324	-0.1751	0.1566	-0.2749	-0.088	-0.6206	-0.2542	-0.221	0.1347	0.3576	-0.2514	0.0512	0.0908	0.1992	-0.6347	-0.0547	-0.0436	0.0237	0.1556	0.0354	-0.2831	-0.1602	-0.0607	-0.0597	0.1712	0.069	-0.4207	-0.2641	-0.0205	0.0227	-0.0667	-0.1124	-0.5007	-0.1183	-0.1246	-0.2282	0.2018	-0.3207	-0.1589
TRPC1	0.084	0.1115	-0.9287	-0.4745	0.6765	0.09	0.1184	-0.5178	-0.8373	0.1254	0.3383	0.5429	0.4347	0.5561	0.2926	-0.3346	-0.8654	-0.0751	0.5219	0.332	0.5462	0.3008	0.3438	0.6532	-0.6317	-0.0642	0.079	1.9544	0.2351	0.1759	0.0794	0.039	-0.3458	-0.0297	0.3054	0.7579	0.4228	0.0702	0.3802	-0.1168	0.4956	0.3018	0.0378	-0.8628	0.288	0.723	0.6095	-0.0815	0.2888
PKD2	-0.3521	-1.2008	-0.338	-0.1412	-0.7542	0.4613	-0.2227	-0.6253	-0.2748	-0.2091	-0.8675	0.1496	-0.8771	0.0202	-0.6413	-0.2975	-0.0264	-0.2946	-0.8247	-0.6058	-0.0116	0.1129	-0.6116	0.1015	-0.2394	-0.4403	-0.3699	0.5284	-1.2785	0.1191	-0.1095	-0.7735	-0.1694	-0.2747	-0.6125	0.1085	0.1246	-0.786	-0.9153	-0.4568	0.1405	0.1168	-0.3569	-0.6412	-0.0896	-0.806	-0.1526	-0.0868	-0.83
TRPM1	-0.4599	-1.4273	0.3882	-0.6637	-0.3605	0.4522	0.0708	0.5621	-0.5904	0.2689	-1.2348	-1.0581	-0.6023	-1.8197	-1.3104	-0.9178	-0.5677	-1.0824	-1.1317	-1.4228	-1.2899	-0.2777	-1.1297	-0.931	0.1184	0.3085	-0.9199	-0.1886	-1.1934	-1.4366	-1.3616	-0.7361	-0.4079	0.5422	-1.5059	-1.3992	-0.4515	-0.6439	-1.1044	-0.886	-1.4201	-1.6542	0.3115	-0.7294	0.0692	-1.4514	-1.0687	-0.6648	-0.6377
[truncated: 792 more columns]

## Sheet: TRP expression development 
top_level_structure_name	neural plate	neural plate	neural plate	neural plate	neural plate	neural plate	neural plate	neural plate	neural plate	allocortex	neural plate	ventricular zone	ventricular zone	ventricular zone	thalamus	neural plate	neural plate	neural plate	neural plate	neural plate	neural plate	neural plate	neural plate	allocortex	neural plate	ventricular zone	ventricular zone	ventricular zone	thalamus	neural plate	neural plate	neural plate	neural plate	neural plate	neural plate	neural plate	neural plate	neural plate	neural plate	neural plate	neural plate	allocortex	neural plate	basal nuclei (basal ganglia)	thalamus	neural plate	neural plate	neural plate	neural plate
donor_age	8 pcw	8 pcw	8 pcw	8 pcw	8 pcw	8 pcw	8 pcw	8 pcw	8 pcw	8 pcw	8 pcw	8 pcw	8 pcw	8 pcw	8 pcw	8 pcw	9 pcw	9 pcw	9 pcw	9 pcw	9 pcw	9 pcw	9 pcw	9 pcw	9 pcw	9 pcw	9 pcw	9 pcw	9 pcw	9 pcw	12 pcw	12 pcw	12 pcw	12 pcw	12 pcw	12 pcw	12 pcw	12 pcw	12 pcw	12 pcw	12 pcw	12 pcw	12 pcw	12 pcw	12 pcw	12 pcw	12 pcw	12 pcw	12 pcw
gene name	dorsolateral prefrontal cortex	ventrolateral prefrontal cortex	anterior (rostral) cingulate (medial prefrontal) cortex	orbital frontal cortex	primary motor-sensory cortex (samples)	parietal neocortex	posterior (caudal) superior temporal cortex (area 22c)	inferolateral temporal cortex (area TEv, area 20)	occipital neocortex	hippocampus (hippocampal formation)	amygdaloid complex	lateral ganglionic eminence	medial ganglionic eminence	caudal ganglionic eminence	dorsal thalamus	upper (rostral) rhombic lip	dorsolateral prefrontal cortex	anterior (rostral) cingulate (medial prefrontal) cortex	orbital frontal cortex	primary motor-sensory cortex (samples)	parietal neocortex	temporal neocortex	occipital neocortex	hippocampus (hippocampal formation)	amygdaloid complex	lateral ganglionic eminence	medial ganglionic eminence	caudal ganglionic eminence	dorsal thalamus	upper (rostral) rhombic lip	dorsolateral prefrontal cortex	ventrolateral prefrontal cortex	anterior (rostral) cingulate (medial prefrontal) cortex	orbital frontal cortex	primary motor cortex (area M1, area 4)	primary somatosensory cortex (area S1, areas 3,1,2)	posteroventral (inferior) parietal cortex	primary auditory cortex (core)	posterior (caudal) superior temporal cortex (area 22c)	inferolateral temporal cortex (area TEv, area 20)	primary visual cortex (striate cortex, area V1/17)	hippocampus (hippocampal formation)	amygdaloid complex	striatum	dorsal thalamus	dorsolateral prefrontal cortex	ventrolateral prefrontal cortex	orbital frontal cortex	primary motor cortex (area M1, area 4)
MCOLN3	0	0	0	0.0202	0	0.008	0.0081	0	0	0	0	0	0.0145	0	0	0.0001	0	0	0	0	0	0	0.0347	0.0082	0	0	0.0094	0.0182	0	0.0093	0	0	0.0078	0	0	0	0	0	0.007	0.0088	0.0083	0	0	0	0.0273	0	0	0	0
TRPC7	0	0	0.0203	0.1192	0.0162	0.033	0.0336	0.3314	0	0.017	0.1495	0.0863	0	0.0157	0.0183	0.8879	0	0	0.034	0	0	0.0438	0.0287	0	0.2369	0.1562	0.2805	0.0189	0.0279	0.5973	0.0937	0.1289	0.1085	0.1203	0.4065	0.2899	0.5841	0.708	0.543	0.4995	0.1207	0.4546	0.1199	0.4003	0.757	0.5182	0.1497	0.0745	0.339
TRPM5	0	0	0	0	0.0132	0	0	0.0122	0	0.0137	0.0158	0	0	0.0035	0	0.0152	0.0416	0	0	0.0136	0.0141	0.0347	0.018	0.0137	0	0.0165	0.0147	0	0	0	0.0326	0.0135	0	0.0232	0.0106	0.0133	0.0372	0.0113	0.038	0	0.0138	0	0.0139	0	0.0302	0.0277	0	0.0303	0.0158
TRPC5	0	0.0342	0.0957	0.0673	0.1375	0.0627	0.3014	0.4399	0.0778	0.0553	0.2211	0.2186	0.0328	0.0848	0.1618	0.2746	0.2323	0.2995	0.1772	0.0276	0.392	0.5472	0.2627	0.2827	0.2871	0.1804	0.4917	0.0903	0.3236	0.6642	1.388	1.6269	0.9248	1.5128	1.2679	0.918	1.1209	0.8432	0.9767	0.4497	0.1268	0.1532	0.1307	0.2049	0.2031	0.9992	1.3248	0.9895	0.876
PKD2L2	0.8383	1.0897	0.8295	1.0585	1.3803	1.2107	1.1312	1.5319	0.8765	1.0328	1.0186	1.2492	1.2864	1.0109	1.1935	1.5323	0.7136	0.8147	0.7973	1.0467	1.0152	0.9192	1.0224	0.6422	0.7434	1.0168	1.2886	0.8199	0.89	0.9901	1.9975	2.091	1.8238	1.9133	1.8849	1.7943	1.6903	1.6599	1.5858	1.315	1.348	1.3973	1.1827	2.3869	1.8786	1.5541	1.4692	1.6857	1.4283
TRPM3	0.0455	0.0394	0.0938	0.1374	0.0891	0.0816	0.1799	0.6177	0.0696	1.4201	0.5417	0.0945	0.1158	0.1034	0.077	1.0219	0.0865	0.107	0.2051	0.0314	0.1517	0.1057	0.1613	0.6741	0.3675	0.0821	0.2904	0.0547	0.2791	1.0249	0.6328	0.4359	1.2281	0.5409	0.8751	1.3077	1.9238	1.7153	1.9001	0.7351	1.3127	0.4827	0.3496	0.3104	0.2509	1.0099	0.2199	0.3404	0.626
MCOLN1	2.8631	3.1477	2.7548	3.0066	2.8022	3.0555	3.5179	3.7647	3.0542	2.784	3.6458	3.0038	2.8059	2.8849	3.3962	4.1584	2.7979	2.8918	2.9867	2.5431	3.0115	3.0069	3.0137	3.0773	3.1645	2.6728	2.6477	2.8457	3.711	3.7197	3.6852	3.7859	3.897	3.7394	3.9277	3.9546	3.9975	3.985	4.0691	3.9096	4.2196	3.3003	3.2189	3.1819	3.8755	3.7013	3.7322	3.5008	3.9961
TRPM7	1.4757	1.5661	1.6876	1.8509	1.997	1.6964	1.7237	1.3423	1.521	1.7428	1.1866	1.754	1.5909	1.5662	1.197	1.237	1.7109	1.7339	1.5534	1.8061	1.5869	1.7605	1.6207	1.4273	1.1867	1.7473	1.9645	1.2313	0.9153	1.1494	1.9837	1.9911	1.5846	1.5658	1.9763	1.9344	1.8622	1.6574	1.7564	1.6876	1.6687	1.4817	1.425	1.2486	1.5531	1.6808	1.7408	1.783	1.6066
TRPA1	0.0142	0.0106	0.0203	0.0824	0.0165	0	0	0.0077	0	0.0591	0.0393	0.0258	0.0299	0.0239	0.0184	0.1376	0.0162	0	0.0009	0.0126	0	0.0005	0	0.0184	0.0108	0.0205	0.0527	0	0.0195	0.1429	0.0069	0.0169	0	0	0.0068	0.0334	0	0.0015	0	0.0091	0.0087	0.0495	0.0731	0.0124	0.0748	0	0	0	0.01
PKD2L1	0	0	0	0.0296	0	0	0.1011	0.0159	0	0.0522	0	0.016	0.0358	0	0.2902	0.1492	0	0	0.0175	0.0175	0	0	0	0.1189	0.0221	0.021	0.0369	0	0.2238	0.0779	0.0561	0.0064	0.0329	0.0303	0.0141	0	0	0.0146	0	0.0185	0.0526	0.0412	0	0.0614	0	0	0	0	0
TRPV4	0.0725	0.1032	0.1153	0.5993	0.068	0.0902	0.137	0.0384	0.1055	0.3456	0.081	0.059	0.0647	0.0658	0.0609	0.0159	0.031	0.031	0.1254	0.0426	0.0446	0.0554	0.0453	0.0568	0.0534	0.0351	0	0.016	0	0.0599	0.1232	0.0423	0.0271	0.0965	0.0229	0.0816	0.0651	0.0698	0.0726	0.0603	0.0574	0.0337	0.03	0.017	0	0	0.0519	0	0.0814
PKD2	2.6105	2.5823	2.4563	3.0473	2.9681	2.5991	2.3836	1.8942	2.5756	2.6579	1.8013	2.7921	2.417	2.4215	1.5319	2.0539	2.4123	2.4838	2.3416	2.6609	2.1388	2.1653	2.4383	1.9103	1.5618	2.5984	2.4015	1.772	1.2654	1.6313	2.1512	2.3368	1.6301	1.7414	2.1875	2.0953	1.8074	1.8676	1.6747	1.7865	1.3931	1.9808	2.0554	1.3372	1.8429	1.0643	1.0131	1.3777	1.4583
TRPM6	0.0147	0.0141	0.0365	0.0418	0.0383	0.0442	0.0505	0.0394	0.0269	0.0728	0.0263	0	0.025	0.0266	0.0184	0.0857	0.0185	0	0.0341	0.0281	0.0298	0.022	0.0652	0.0297	0.0119	0.0137	0.0386	0	0.1371	0.106	0.0683	0.0389	0.0363	0.1076	0.0634	0.043	0.0564	0.0326	0.0486	0.0715	0.0898	0.0299	0.0119	0.2647	0.1102	0	0.0105	0	0
TRPV5	0	0	0	0	0.0142	0.0144	0	0.0131	0	0	0.034	0	0	0	0	0.0799	0	0.0159	0.0291	0.0709	0	0.0191	0.1193	0.0291	0	0.0351	0.0331	0.0322	0.0332	0.0329	0.0119	0	0	0	0.0488	0.0144	0.0136	0	0.0253	0	0.0296	0	0	0	0	0	0	0	0
TRPM4	1.0798	1.0587	1.3672	1.466	1.3894	1.2844	1.3384	0.8036	1.0727	1.5828	1.0215	0.809	0.8071	0.6089	1.3387	1.4154	1.3251	1.4717	1.789	1.0353	0.9621	0.8098	1.075	1.3539	0.5913	0.661	0.6351	0.4428	1.0737	1.2309	1.6979	1.6077	1.7125	1.386	1.7144	1.5967	1.2115	1.0259	1.0029	0.508	1.1209	1.0866	0.4925	0.4895	0.8693	0.7138	0.8855	0.6541	1.409
TRPC4	0.3148	0.7871	0.5582	1.0152	0.42	0.3471	0.9503	1.2485	0.2586	0.6066	1.4468	1.9062	1.568	1.4397	0.9319	1.1033	0.6437	1.0539	0.4507	0.533	0.7385	1.0524	0.3818	0.6256	1.8083	2.3312	2.1427	2.244	0.8721	1.7873	0.4777	0.5247	0.7034	0.4732	0.55	0.4702	0.5976	0.9016	0.8213	1.2142	0.241	0.5412	0.7306	0.4479	0.773	1.0277	0.7462	0.5286	0.6068
TRPM1	0.0185	0.0266	0	0.034	0	0.014	0	0	0	0.0073	0	0	0.0129	0	0	0	0	0	0	0.0145	0	0	0.0382	0	0	0	0	0	0.0083	0.0159	0.0099	0	0	0.0045	0	0	0.0066	0	0	0	0.0147	0	0	0	0	0	0.0067	0.0162	0
TRPC6	1.3991	1.3168	1.2146	0.9889	1.818	1.9066	1.4339	1.0007	2.5915	2.5958	0.7624	0.5455	0.6098	0.7097	0.2785	0.3002	0.953	1.001	2.1957	1.2893	1.3384	1.6481	2.2489	2.8383	0.5439	0.3375	0.443	0.5134	0.2758	0.4304	0.4838	0.6149	0.5041	0.6109	0.4575	0.4355	0.6036	0.6679	0.5361	0.8152	0.6499	2.2757	0.4254	0.6561	0.3771	0.4739	0.3745	0.529	0.3711
TRPC3	0.7458	0.7113	0.9009	0.8401	0.8418	0.7156	0.9126	0.767	0.7055	0.6824	0.7415	0.8411	1.0761	0.8888	0.6465	1.8069	0.8734	1.0012	0.7164	1.0773	0.7634	0.8171	0.4944	0.4889	0.8082	0.7851	1.1007	0.8891	0.5018	2.5082	1.0598	1.035	0.7327	1.06	1.1036	1.2509	1.1337	1.0035	0.9279	0.8113	0.6257	0.9654	1.0291	0.6422	0.787	1.0783	1.2584	1.3408	1.0839
TRPM2	0.1673	0.1329	0.2148	0.3045	0.2887	0.1914	0.3671	0.1387	0.1325	0.182	0.4885	0.1222	0.3356	0.0988	0.0343	0.7627	0.157	0.2039	0.3326	0.063	0.2083	0.2051	0.2151	0.1611	0.1138	0.1569	0.2059	0.0787	0.1064	0.4594	0.753	0.8573	0.9674	0.8907	0.8635	0.5683	0.4187	0.3567	0.3856	0.4153	0.7281	0.3463	0.0819	0.0835	0.3331	0.3618	0.7181	0.4072	0.8589
TRPM8	0.0352	0.025	0.0484	0.0085	0.0198	0.0264	0.047	0.1248	0.0131	0.0738	0.0928	0.2325	0.4731	0.231	0.1607	0.1245	0.0147	0	0.0341	0.0137	0.0072	0	0.0145	0.0476	0.0922	0.274	0.5893	0.2192	0.4763	0.1118	0.0111	0	0.0064	0	0	0	0	0	0.0059	0.036	0.0069	0.0789	0.1843	1.1694	0.3685	0	0	0.0152	0.008
TRPC1	2.2998	2.1545	2.1802	2.2733	2.0752	1.7932	1.669	1.5599	1.6174	1.7275	1.5934	1.9809	1.8692	1.5059	2.0852	1.5922	2.5156	2.566	2.349	2.3546	1.9455	1.7509	1.7408	1.6107	1.5197	2.3837	2.4597	1.8451	2.2051	1.4295	2.4964	2.3577	2.4012	2.4924	2.4006	2.3369	2.0787	2.0939	1.8446	1.8826	1.9226	2.0836	1.4342	3.2024	1.9218	2.552	2.7648	3.0885	2.1688
MCOLN2	0	0	0	0.2987	0.0152	0	0.0466	0.014	0.0299	0.0618	0.0501	0.0327	0.0685	0.0438	0	0.0519	0	0.0338	0.0316	0.0157	0	0	0	0	0.0198	0.019	0	0.0852	0	0	0	0	0	0.0136	0	0	0	0	0	0	0	0	0.0165	0	0.0348	0	0	0	0
TRPV6	0.0369	0.1324	0.0233	0.0547	0.0803	0.1039	0.1177	0.0554	0.0281	0.0274	0.0753	0.0444	0.0267	0.0416	0.0758	0.2718	0.1593	0.138	0.0861	0.2273	0.2874	0.2349	0.1092	0.0926	0.1016	0.1327	0.1099	0.0451	0.2808	0.3201	0.3572	0.3311	0.1954	0.2755	0.34	0.2586	0.288	0.2929	0.2494	0.1209	0.1055	0.0355	0.0993	0.1094	0.2435	0.0549	0.1063	0.1547	0.1795
TRPV3	0.0766	0.1523	0.1001	0.2988	0.0814	0.1214	0.1941	0.1906	0.1113	0.2253	0.1255	0.1006	0.06	0.0713	0.2719	0.1962	0.1759	0.1928	0.2179	0.1599	0.2031	0.1289	0.1529	0.3267	0.1747	0.1205	0.1817	0.1115	0.2224	0.2097	0.1682	0.1542	0.1181	0.1377	0.1935	0.176	0.0778	0.1577	0.08	0.1659	0.1445	0.2257	0.2726	0.2359	0.1188	0.0522	0.0493	0.0758	0.0586
TRPV2	0.3508	0.27	0.3387	0.6883	0.3472	0.3078	0.3702	0.4424	0.3392	0.4519	0.4314	0.1978	0.3624	0.2276	0.1931	0.8128	0.4454	0.3701	0.4088	0.3503	0.3681	0.3207	0.2921	0.3321	0.33	0.3128	0.3163	0.4562	0.2509	0.7695	0.3144	0.34	0.3479	0.3433	0.3007	0.2337	0.3234	0.3196	0.2819	0.3501	0.5204	0.29	0.3013	0.6082	0.1672	0.3475	0.2303	0.1699	0.2264
TRPV1	0.3122	0.447	0.3891	0.507	1.6023	1.0936	0.8714	0.6475	0.5632	0.5524	0.5336	1.4521	0.8158	1.0363	0.5858	1.9791	1.8046	1.7423	1.7606	2.015	1.5837	1.6228	1.905	0.9321	0.9599	1.6692	1.7099	1.3248	1.3665	1.9255	1.6102	1.854	1.4185	0.8836	1.8491	1.8321	1.9425	1.9619	2.1604	1.096	1.7655	0.7121	0.9243	0.5968	1.7767	0.9254	0.6098	0.5714	1.6889
[truncated: 475 more columns]

## Sheet: TRP exp cellxgene
Pathology	Normal	Normal	Normal	Normal	Normal	Normal	Normal	Normal	Normal	Normal	Normal	Normal	Normal	Normal	Normal	Normal	Normal	Dementia	Dementia	Dementia	Dementia	Dementia	Dementia	Dementia	Dementia	Dementia	Dementia	Dementia	Dementia	Dementia	Dementia	Dementia	Dementia	Dementia
Cell type	aggregated	caudal ganglionic eminence derived GABAergic cortical interneuron	pvalb GABAergic cortical interneuron	chandelier pvalb GABAergic cortical interneuron	sst GABAergic cortical interneuron	lamp5 GABAergic cortical interneuron	sncg GABAergic cortical interneuron	vip GABAergic cortical interneuron	L6b glutamatergic cortical neuron	L2/3-6 intratelencephalic projecting glutamatergic cortical neuron	corticothalamic-projecting glutamatergic cortical neuron	cerebral cortex endothelial cell	microglial cell	oligodendrocyte precursor cell	oligodendrocyte	astrocyte of the cerebral cortex	vascular leptomeningeal cell	aggregated	caudal ganglionic eminence derived GABAergic cortical interneuron	pvalb GABAergic cortical interneuron	chandelier pvalb GABAergic cortical interneuron	sst GABAergic cortical interneuron	lamp5 GABAergic cortical interneuron	sncg GABAergic cortical interneuron	vip GABAergic cortical interneuron	L6b glutamatergic cortical neuron	L2/3-6 intratelencephalic projecting glutamatergic cortical neuron	corticothalamic-projecting glutamatergic cortical neuron	cerebral cortex endothelial cell	microglial cell	oligodendrocyte precursor cell	oligodendrocyte	astrocyte of the cerebral cortex	vascular leptomeningeal cell
TRPC4	1.85003	1.94347	1.72898	1.64311	1.67962	1.56827	1.59736	1.75746	1.60075	1.5756	1.57251	1.78985	1.78985	1.80013	2.02609	1.60044	2.17891	1.75172	1.93947	1.75743	1.65275	1.70507	1.57338	1.60008	1.76114	1.56978	1.56634	1.55954	1.72613	1.67668	1.56264	1.52468	1.56764	2.19552
TRPC3	2.00328	1.64437	1.59263	1.6024	1.57231	1.86077	1.68823	1.54983	1.54314	1.87521	1.56188	1.78883	1.78883	1.73305	1.88767	1.60645	2.03496	1.70227	1.68726	1.59146	1.60319	1.585	1.657	1.58798	1.5152	1.48785	1.52714	1.62437	1.58225	1.67516	1.60201	1.55155	1.53891	1.99978
MCOLN2	1.871	0	1.63198	0	1.61658	1.49579	1.49145	1.48367	0	1.51898	1.60101	0	0	1.776	1.79841	1.56777	1.66449	1.69281	0	1.46047	0	1.61486	1.46276	0	1.64497	0	1.49014	0	0	1.75849	1.52986	1.52954	1.52667	1.71537
TRPV1	1.72562	1.59983	1.587	1.60438	1.57349	1.5815	1.57758	1.57592	1.57776	1.57162	1.6152	1.56148	1.56148	1.7163	1.69053	1.65528	1.59479	1.60832	1.59081	1.58282	1.64195	1.55951	1.57148	1.56234	1.57306	1.55619	1.54871	1.53977	1.50733	1.6729	1.53037	1.59593	1.64134	1.5604
TRPM3	2.46071	2.21653	2.33887	1.6955	2.28122	1.80294	1.99558	2.16192	2.09357	1.85695	2.8058	2.09954	2.09954	1.93492	1.92537	2.77802	1.78861	2.24022	2.20736	2.42668	1.61035	2.37516	1.82837	2.03354	2.21107	2.03594	1.81989	2.89781	2.02994	1.73872	1.78864	1.62273	2.79896	1.78561
TRPM2	1.80273	1.57022	1.5675	1.56543	1.58207	1.56735	1.58074	1.57368	1.53345	1.54711	1.55491	1.60435	1.60435	1.85015	1.81041	1.59489	1.59959	1.74837	1.60724	1.56724	1.56496	1.57973	1.56003	1.57635	1.57317	1.54359	1.53779	1.54339	1.54585	1.86932	1.57639	1.53624	1.57691	1.55548
TRPV3	1.77462	1.54635	1.56529	1.60582	1.53606	1.54476	1.54015	1.52934	1.49021	1.57101	1.61496	1.5308	1.5308	1.79487	1.6971	1.59026	1.58839	1.57182	1.60686	1.5154	1.56972	1.49115	1.5601	1.54322	1.52311	1.52324	1.55078	1.49937	1.56078	1.65645	1.54229	1.57156	1.57301	1.63495
TRPM6	1.79066	0	1.55119	1.54083	1.5292	1.5446	1.53076	1.5337	0	1.51653	0	1.86541	1.86541	1.82327	1.74445	1.53976	1.5773	1.64864	0	1.55045	1.58326	1.44205	1.53703	1.42211	1.54678	0	1.50803	0	1.80475	1.66155	1.53353	1.64448	1.52817	1.57152
TRPM8	1.96369	0	1.57218	1.70963	1.538	1.52379	1.5887	1.48447	0	1.47222	1.53479	1.72875	1.72875	2.1925	1.78193	1.58545	1.88019	1.54921	0	1.48474	0	1.58384	1.46742	1.60766	1.46267	0	1.46845	0	0	1.66167	1.55303	1.54699	1.54653	0
TRPV4	1.90695	1.48852	1.53355	1.66757	1.48318	1.48842	1.60991	1.55537	0	1.50567	1.72576	1.58719	1.58719	1.81316	1.75421	1.57338	1.62655	1.61473	1.48852	1.49063	1.44491	1.50915	1.48342	1.60541	1.58149	0	1.54411	0	1.59364	1.66798	1.58094	1.57399	1.55423	1.50136
MCOLN1	1.78981	1.57211	1.56291	1.54229	1.57203	1.54354	1.55117	1.56344	1.58758	1.55936	1.53904	1.58269	1.58269	1.71202	1.71501	1.60008	1.60525	1.59739	1.57721	1.57821	1.4977	1.55131	1.52311	1.55482	1.56264	1.63912	1.52423	1.50312	1.5693	1.67516	1.57692	1.56184	1.54985	1.60254
TRPC7	1.91911	1.62482	1.584	1.42757	1.62517	1.60447	1.5827	1.65212	0	1.61891	1.4295	1.48587	1.48587	1.78728	1.80686	1.61834	1.56121	1.61377	1.62806	1.65007	0	1.61593	1.607	1.56922	1.65902	0	1.61177	0	1.48587	1.62593	1.47018	1.44473	1.53071	0
TRPV5	1.70801	0	1.58309	0	1.6473	1.43499	1.48398	1.47475	0	1.59957	1.46967	1.4147	1.4147	1.77047	1.69746	1.59051	1.48585	1.56383	0	1.58309	0	1.46788	1.48165	1.43289	1.52066	0	1.44864	1.41094	0	1.62649	1.59363	1.56536	1.52105	0
TRPV6	1.71691	1.40141	1.59835	0	1.58193	1.48072	0	1.67948	0	1.62058	1.67846	0	0	1.87641	1.70396	1.54004	1.56012	1.53451	0	1.65786	0	1.46291	1.60656	0	1.55281	0	0	0	0	1.66088	1.60339	1.53064	1.5617	0
MCOLN3	1.82165	0	1.58151	0	1.56181	1.54332	0	1.5499	0	1.55307	0	1.66261	1.66261	1.83987	1.9879	1.54207	1.60727	1.57493	0	1.58353	0	1.59101	1.57756	0	1.51803	0	1.55349	0	0	1.71674	1.51372	1.53669	1.51683	1.6261
TRPM7	1.81347	1.55355	1.56669	1.57222	1.60556	1.59249	1.63258	1.5856	1.52899	1.54458	1.52805	1.71942	1.71942	1.74425	1.78536	1.63494	1.71044	1.62497	1.55033	1.57724	1.57957	1.61516	1.60662	1.638	1.587	1.54242	1.54335	1.54371	1.69666	1.76126	1.61134	1.68781	1.61469	1.69721
TRPM4	1.83757	1.54236	1.57165	1.60538	1.56699	1.53007	1.57195	1.53284	1.67004	1.56075	1.54312	1.62116	1.62116	1.76397	1.82841	1.5955	1.58691	1.57501	1.58772	1.53187	1.56071	1.49573	1.49147	1.58823	1.53234	0	1.52119	1.46454	1.57219	1.63554	1.58269	1.5151	1.54638	1.55722
TRPV2	1.85534	1.45499	1.54287	1.51676	1.52689	1.55141	1.53737	1.56325	1.47965	1.56761	1.49882	1.63699	1.63699	1.87489	1.85562	1.50232	1.61786	1.61605	1.42301	1.54812	0	1.52258	1.54335	1.53738	1.51653	1.55973	1.5233	0	1.56624	1.65252	1.42849	1.50186	1.50024	1.58011
TRPM5	1.88659	0	0	0	1.60656	1.61885	1.55161	1.40441	0	1.66695	0	0	0	1.81906	1.70354	1.61204	0	1.59146	0	0	0	1.60656	1.60134	1.65182	0	0	1.66695	0	0	1.63075	1.43144	1.5133	1.55523	0
PKD2L2	1.82714	1.49358	1.5659	1.50696	1.59734	1.55306	1.54758	1.5634	1.521	1.56266	1.51638	1.58887	1.58887	1.74671	1.75986	1.5695	1.59671	1.60885	1.51498	1.58519	1.46407	1.51261	1.52605	1.6203	1.54789	0	1.57195	0	1.60813	1.64508	1.57059	1.62136	1.55932	1.55829
PKD2L1	1.8859	1.71484	1.61744	1.52656	1.62067	1.57053	1.55948	1.52234	1.46891	1.56007	1.56904	1.57907	1.57907	1.81796	1.78115	1.62797	1.55829	1.55729	1.71484	1.54377	1.52656	1.54404	1.55593	1.52943	1.49563	1.46891	1.54975	0	1.52543	1.65159	1.59392	1.48271	1.56446	1.56009
TRPA1	1.83045	1.54355	1.53305	1.62388	1.61708	1.51092	1.54171	1.55454	1.56272	1.5573	1.56218	1.61555	1.61555	1.81808	1.80704	1.6104	1.53588	1.59765	0	1.50218	1.42075	1.6124	1.46711	1.40744	1.46126	1.59813	1.56505	1.50445	0	1.72784	1.68798	1.53593	1.72995	1.61196
TRPC6	1.79348	1.65919	1.60396	1.58803	1.78691	1.56221	1.60732	1.74518	1.7698	1.78234	1.62237	1.74429	1.74429	1.78325	1.80635	1.57919	1.61196	1.78365	1.62147	1.60841	1.56605	1.805	1.56546	1.59675	1.76096	1.78015	1.80318	1.63575	1.70826	1.67619	1.55027	1.52575	1.56257	1.78855
TRPC5	1.84558	1.61447	1.6633	1.73055	1.67044	1.63944	1.61733	1.62306	1.59412	1.66433	1.58503	1.53623	1.53623	1.79428	1.8743	1.58456	1.78855	1.66269	1.60616	1.6744	1.76232	1.69364	1.64986	1.59053	1.62267	1.5943	1.64143	1.51144	1.52806	1.69663	1.56846	1.76027	1.55283	1.58981
TRPC1	1.7631	1.60735	1.60971	1.61564	1.63044	1.62773	1.63472	1.66886	1.62021	1.56028	1.57284	1.7448	1.7448	1.7847	1.83166	1.66513	1.58981	1.62585	1.59895	1.60048	1.61464	1.62228	1.62805	1.63115	1.64556	1.5886	1.54152	1.55524	1.73894	1.719	1.67049	1.72918	1.63486	1.75914
PKD2	1.85124	1.5624	1.63375	1.62624	1.67277	1.59112	1.60514	1.60989	1.56532	1.56258	1.5646	1.76163	1.76163	1.79877	1.87989	1.67893	1.75914	1.67465	1.57155	1.61784	1.61651	1.6628	1.5926	1.61395	1.60857	1.55869	1.54994	1.54698	1.75859	1.82802	1.67728	1.77742	1.66063	1.75668
TRPM1	1.83102	1.43973	1.5749	1.5028	1.58159	1.54519	1.62187	1.54343	0	1.55766	1.60093	1.55652	1.55652	1.78984	1.78625	1.53007	1.75668	1.60526	1.43973	1.57228	1.57393	1.55694	1.50718	1.63078	1.52217	0	1.58298	0	1.53907	1.62283	1.52519	1.62457	1.53142	0

## Sheet: TRP Volcano cellxgene 
CELL TYPE	GENES	Log2FC	Adjusted P-Value	Neg Log10 P Value
caudal ganglionic eminence derived GABAergic cortical interneuron	TRPC1	0.052	5.976e-09	8.22359
	PKD2	0.022	6.133e-06	5.21233
	TRPC4	0.051	2.315e-05	4.63545
	TRPC3	0.004	0.001532	2.81474
	TRPV2	0.001	0.09527	1.02104
	TRPM7	0.008	0.2494	0.603104
	PKD2L2	0.001	0.2471	0.607127
	TRPC7	0.003	0.3069	0.513003
	TRPA1	0	0.2677	0.572352
	MCOLN1	0.001	0.4644	0.333108
	TRPC6	0.002	0.4773	0.321209
	TRPM6	0	0.4773	0.321209
	TRPV6	0	0.4773	0.321209
	TRPM5	0	0.4773	0.321209
	TRPM2	0.001	0.67	0.173925
	TRPV3	0	0.8903	0.050464
	TRPM3	-0.007	0.7738	0.111371
	PKD2L1	0	0.7496	0.12517
	TRPC5	-0.002	0.5553	0.255472
	TRPM4	0	0.4773	0.321209
	TRPV4	0	0.4773	0.321209
	TRPM1	0	0.4773	0.321209
pvalb GABAergic cortical interneuron	TRPC1	0.052	5.976e-09	8.22359
	PKD2	0.022	6.133e-06	5.21233
	TRPC4	0.051	2.315e-05	4.63545
	TRPC3	0.004	0.001532	2.81474
	TRPV2	0.001	0.09527	1.02104
	TRPM7	0.008	0.2494	0.603104
	PKD2L2	0.001	0.2471	0.607127
	TRPC7	0.003	0.3069	0.513003
	TRPA1	0	0.2677	0.572352
	MCOLN1	0.001	0.4644	0.333108
	TRPC6	0.002	0.4773	0.321209
	TRPM6	0	0.4773	0.321209
	TRPV6	0	0.4773	0.321209
	TRPM5	0	0.4773	0.321209
	TRPM2	0.001	0.67	0.173925
	TRPV3	0	0.8903	0.050464
	TRPM3	-0.007	0.7738	0.111371
	PKD2L1	0	0.7496	0.12517
	TRPC5	-0.002	0.5553	0.255472
	TRPM4	0	0.4773	0.321209
	TRPV4	0	0.4773	0.321209
	TRPM1	0	0.4773	0.321209
chandelier pvalb GABAergic cortical interneuron	TRPC1	0.056	2.325e-12	11.6336
	PKD2	0.045	4.171e-09	8.37976
	TRPC3	0.012	0.002524	2.59791
	PKD2L2	0.002	0.004058	2.39169
	TRPV4	0	0.425	0.371611
	TRPA1	0	0.4761	0.322302
	TRPM7	0.003	0.5918	0.227825
	TRPC7	0	0.4761	0.322302
	TRPM8	0	0.4761	0.322302
	TRPV2	0	0.4761	0.322302
	TRPM3	0.001	0.7696	0.113735
	MCOLN1	0	0.9523	0.021226
	TRPM4	0	0.7247	0.139842
	TRPM1	0	0.7256	0.139303
	TRPV3	0	0.6884	0.162159
	TRPM6	0	0.5077	0.294393
	TRPM2	-0.003	0.4761	0.322302
	PKD2L1	0	0.4761	0.322302
	TRPC6	-0.002	0.08515	1.06981
	TRPC4	-0.104	1.751e-38	37.7567
	TRPC5	-0.145	3.156e-78	77.5009
sst GABAergic cortical interneuron	TRPC1	0.047	2.226e-46	45.6525
	TRPC7	0.006	3.629e-19	18.4402
	PKD2L2	0.003	5.752e-31	30.2402
	MCOLN2	0.001	6.857e-06	5.16387
	PKD2	0.013	0.0007565	3.12119
	TRPV6	0	2.798e-07	6.55315
	TRPA1	0.002	0.001995	2.70006
	MCOLN1	0.001	0.02985	1.52506
	TRPM8	0	0.07618	1.11816
	TRPC3	0	0.07905	1.1021
	TRPM4	0	0.4293	0.367239
	PKD2L1	0	0.7227	0.141042
	TRPM1	0	0.8737	0.058638
	TRPV5	0	0.9309	0.031097
	TRPV2	0	0.8149	0.088896
	MCOLN3	0	0.7066	0.150826
	TRPM6	0	0.4085	0.388808
	TRPM2	-0.002	0.1845	0.734004
	TRPM5	0	0.4085	0.388808
	TRPV4	0	0.1341	0.872571
	TRPV3	0	0.06371	1.19579
	TRPM7	-0.025	1.241e-24	23.9062
	TRPC5	-0.028	4.496e-44	43.3472
	TRPC4	-0.049	7.596e-54	53.1194
	TRPC6	-0.083	3.528e-113	112.453
	TRPM3	-0.215	0	0
lamp5 GABAergic cortical interneuron	TRPC3	0.317	0	0
	TRPC1	0.043	3.817e-36	35.4183
	PKD2L2	0.002	1.506e-15	14.8222
	TRPV6	0	0.17	0.769551
	TRPA1	0	0.5232	0.281332
	TRPV5	0	0.5724	0.2423
	TRPM8	0	0.9775	0.009883
	TRPM5	0	0.8139	0.089429
	TRPM4	0	0.7856	0.104799
	MCOLN2	0	0.7503	0.124765
	PKD2L1	0	0.4843	0.314886
	TRPV2	0	0.3792	0.421132
	PKD2	-0.003	0.292	0.534617
	MCOLN3	0	0.1603	0.795066
	MCOLN1	-0.001	0.05988	1.22272
	TRPV4	0	0.06641	1.17777
	TRPM1	0	0.03355	1.47431
	TRPM6	0	0.02285	1.64111
	TRPM7	-0.006	0.005848	2.23299
	TRPV3	-0.001	0.00786	2.10458
	TRPC6	-0.002	3.211e-05	4.49336
	TRPC4	-0.003	6.611e-08	7.17973
	TRPC7	-0.006	2.923e-16	15.5342
	TRPM2	-0.007	4.012e-19	18.3966
	TRPM3	-0.037	1.484e-46	45.8286
	TRPC5	-0.046	4.185e-80	79.3783
sncg GABAergic cortical interneuron	TRPC1	0.063	7.514e-30	29.1241
	TRPC3	0.004	1.075e-08	7.96859
	PKD2L2	0.002	1.864e-06	5.72955
	PKD2	0.014	0.0002211	3.65541
	TRPA1	0	0.2873	0.541664
	MCOLN2	0	0.3503	0.45556
	TRPC7	0	0.4861	0.313274
	TRPM5	0	0.6729	0.172049
	TRPC4	0.001	0.7486	0.12575
	TRPM6	0	0.7511	0.124302
	PKD2L1	0	0.8286	0.081655
	TRPV5	0	0.7841	0.105629
	TRPV2	0	0.612	0.213249
	TRPV4	0	0.5146	0.28853
	MCOLN1	-0.001	0.4761	0.322302
	TRPM4	-0.001	0.4761	0.322302
	TRPM1	0	0.2156	0.666351
	TRPC5	-0.003	0.1081	0.966174
	TRPM7	-0.012	0.08864	1.05237
	TRPV3	-0.001	0.1437	0.842543
	TRPC6	-0.001	0.11	0.958607
	TRPM8	-0.001	0.0915	1.03858
	TRPM2	-0.008	0.0004312	3.36532
	TRPM3	-0.102	7.405e-40	39.1305
vip GABAergic cortical interneuron	TRPC1	0.106	4.037e-240	239.394
	PKD2L2	0.004	5.421e-54	53.2659
	PKD2	0.01	1.217e-06	5.91471
	TRPC7	0.001	1.551e-05	4.80939
	TRPC3	0.001	0.0003255	3.48745
	TRPA1	0	0.0004711	3.32689
	MCOLN3	0	0.03429	1.46483
	TRPM8	0	0.08338	1.07894
	TRPM5	0	0.1002	0.999132
	TRPV5	0	0.2272	0.643592
	TRPV4	0	0.3063	0.513853
	TRPV2	0	0.4154	0.381534
	TRPM4	0	0.4202	0.376544
	MCOLN2	0	0.5486	0.260744
	MCOLN1	0	0.6132	0.212398
	TRPM7	0.001	0.7965	0.098814
	TRPM1	0	0.9081	0.041866
	PKD2L1	0	0.8311	0.080347
	TRPV6	0	0.4154	0.381534
	TRPM6	0	0.2874	0.541513
	TRPV3	0	0.04157	1.38122
	TRPM2	-0.003	8.82e-07	6.05453
	TRPC5	-0.005	5.011e-09	8.30008
	TRPC4	-0.024	2.659e-22	21.5753
	TRPC6	-0.051	1.098e-102	101.959
	TRPM3	-0.135	1.042e-251	250.982
L6b glutamatergic cortical neuron	TRPM3	0.397	2.436e-307	306.613
	TRPC1	0.132	1.226e-66	65.9115
	TRPM7	0.022	3.59e-17	16.4449
	PKD2	0.026	5.38e-13	12.2692
	TRPC3	0.002	2.11e-09	8.67572
	PKD2L2	0.001	1.468e-08	7.83327
	TRPA1	0.001	0.01817	1.74064
	TRPM4	0	0.01114	1.95311
	TRPV2	0	0.8029	0.095339
	MCOLN1	0	0.7073	0.150396
	PKD2L1	0	0.5988	0.222718
	TRPM2	-0.003	0.126	0.899629
	TRPV3	0	0.3177	0.497983
	TRPC4	-0.002	0.06405	1.19348
	TRPC5	-0.007	4.826e-11	10.3164
	TRPC6	-0.163	4.854e-183	182.314
L2/3-6 intratelencephalic projecting glutamatergic cortical neuron	PKD2	0.132	0	0
	TRPM3	0.163	2.014e-257	256.696
	TRPM2	0.027	1.301e-98	97.8857
	TRPC3	0.003	2.08e-13	12.6819
	PKD2L2	0.001	1.169e-07	6.93218
	MCOLN1	0.001	0.0002388	3.62197
	PKD2L1	0.001	0.0001347	3.87063
	MCOLN3	0	0.01905	1.7201
	TRPM1	0	0.09201	1.03617
	TRPM7	0.005	0.02068	1.68445
	TRPV5	0	0.3863	0.413075
	TRPM6	0	0.2467	0.607831
	TRPV3	0	0.2399	0.61997
	TRPM4	0	0.3301	0.481354
	TRPA1	0	0.5459	0.262887
	TRPV2	0	0.9721	0.012289
	TRPM5	0	0.3472	0.45942
	TRPM8	0	0.2099	0.677988
	TRPC7	0	0.6078	0.216239
	MCOLN2	0	0.07315	1.13579
	TRPV4	0	0.07286	1.13751
	TRPC4	-0.003	0.00508	2.29414
	TRPC1	-0.035	2.147e-113	112.668
	TRPC5	-0.05	0	0
	TRPC6	-0.091	0	0
corticothalamic-projecting glutamatergic cortical neuron	PKD2	0.081	2.759e-182	181.559
	TRPC1	0.079	1.49e-75	74.8268
	TRPM7	0.023	3.79e-22	21.4214
	TRPC3	0.002	5.16e-12	11.2873
	TRPM2	0.006	0.0008664	3.06228
	PKD2L2	0	2.215e-05	4.65463
	TRPV2	0	0.0006939	3.1587
	PKD2L1	0	0.02305	1.63733
	TRPM4	0	0.1612	0.792635
	TRPC5	0	0.2701	0.568475
	TRPV6	0	0.1033	0.9859
	TRPC7	0	0.2701	0.568475
	TRPM1	0	0.2701	0.568475
	MCOLN2	0	0.3937	0.404835
	TRPV4	0	0.3937	0.404835
	TRPM8	0	0.3937	0.404835
	TRPA1	0	0.9176	0.037347
	MCOLN1	0	0.7988	0.097562
	TRPV3	0	0.7786	0.108686
	TRPV5	0	0.7597	0.119358
	TRPC4	-0.004	0.002121	2.67346
	TRPC6	-0.045	1.168e-43	42.9326
	TRPM3	-0.178	3.622e-287	286.441
cerebral cortex endothelial cell	TRPM3	0.133	1.338e-14	13.8735
	TRPC3	0.029	2.344e-09	8.63004
	TRPM6	0.089	1.19e-05	4.92445
	TRPC6	0.039	0.0005271	3.27811
	TRPM4	0.015	0.05306	1.27523
	MCOLN1	0.008	0.1289	0.889747
	TRPM8	0.002	0.1456	0.836839
	TRPC1	0.023	0.3303	0.481091
	TRPM7	0.019	0.4502	0.346595
	TRPV5	0.001	0.3303	0.481091
	TRPC4	0.006	0.4919	0.308123
	PKD2L1	0.001	0.4958	0.304693
	MCOLN3	0	0.4502	0.346595
	TRPM5	0	0.4502	0.346595
	TRPA1	0	0.4502	0.346595
	MCOLN2	0	0.4502	0.346595
	TRPV4	0.002	0.5663	0.246953
	PKD2	0.007	0.7984	0.097779
	TRPV2	0.001	0.8248	0.083651
	TRPM2	0.001	0.875	0.057992
	TRPV3	0	0.8871	0.052027
	PKD2L2	0	0.9483	0.023054
	TRPC5	0	0.9504	0.022094
	TRPM1	0	0.9149	0.038626
	TRPC7	-0.001	0.4502	0.346595
microglial cell	TRPM3	0.075	2.894e-218	217.538
	TRPM4	0.027	9.917e-96	95.0036
	MCOLN1	0.027	1.153e-45	44.9382
	PKD2L2	0.015	9.539e-53	52.0205
	TRPC3	0.008	9.158e-28	27.0382
	TRPC4	0.008	8.211e-20	19.0856
	TRPC5	0.008	1.277e-16	15.8938
	TRPV2	0.011	2.552e-14	13.5931
	TRPM6	0.003	4.241e-13	12.3725
	TRPC1	0.013	1.484e-06	5.82857
	TRPV4	0.005	2.794e-07	6.55377
	PKD2L1	0.002	6.187e-07	6.20852
	TRPM8	0.001	5.557e-09	8.25516
	TRPM1	0.001	1.331e-06	5.87582
	TRPC7	0.001	7.67e-07	6.1152
	MCOLN3	0.001	0.005632	2.24934
	TRPM5	0	0.003421	2.46585
	TRPV5	0	0.01411	1.85047
	TRPV6	0	0.4537	0.343231
	TRPC6	0	0.6917	0.160082
	TRPV3	0	0.6939	0.158703
	TRPA1	0	0.8227	0.084759
	MCOLN2	-0.006	1.289e-12	11.8897
	PKD2	-0.056	7.929e-26	25.1008
	TRPM7	-0.071	1.113e-48	47.9535
	TRPM2	-0.199	7.897e-267	266.103
oligodendrocyte precursor cell	TRPM3	0.203	0	0
	TRPC3	0.048	8.091e-221	220.092
	TRPC4	0.027	0	0
	TRPC1	0.069	2.204e-47	46.6568
	TRPC5	0.014	1.349e-127	126.87
	TRPM7	0.039	3.52e-33	32.4535
	MCOLN1	0.012	1.473e-69	68.8318
	PKD2L2	0.01	5.602e-47	46.2517
	PKD2	0.05	6.632e-23	22.1784
	TRPM4	0.007	4.425e-43	42.3541
	TRPV4	0.003	6.979e-27	26.1562
	TRPM6	0.003	1.99e-27	26.7011
	TRPM2	0.003	2.354e-11	10.6282
	TRPV3	0.002	3.536e-15	14.4515
	TRPC6	0.002	1.98e-07	6.70334
	TRPC7	0.001	2.484e-15	14.6049
	TRPM1	0.001	4.221e-11	10.3746
	MCOLN2	0.001	1.127e-11	10.9481
	TRPV2	0.001	1.489e-08	7.82711
	MCOLN3	0.001	1.833e-08	7.73684
	TRPM8	0.001	0.01289	1.88975
	PKD2L1	0	0.1086	0.96417
	TRPV5	0	0.3516	0.453951
	TRPV6	0	0.4875	0.312025
	TRPA1	0	0.5221	0.282246
	TRPM5	0	0.6317	0.199489
oligodendrocyte	TRPM1	0.039	0	0
	TRPC1	0.093	0	0
	TRPM6	0.05	2.672e-253	252.573
	MCOLN1	0.017	2.009e-199	198.697
	PKD2L2	0.016	1.126e-148	147.948
	TRPM3	0.019	1.093e-118	117.961
	TRPV5	0.011	5.55e-145	144.256
	PKD2	0.047	2.686e-56	55.5709
	TRPC4	0.008	9.675e-130	129.014
	TRPV6	0.004	4.463e-74	73.3504
	TRPC3	0.003	2.806e-48	47.5519
	MCOLN2	0.001	5.863e-35	34.2319
	TRPM4	0.001	1.739e-22	21.7597
	TRPC7	0.001	4.278e-31	30.3688
	TRPV4	0.001	4.459e-09	8.35076
	PKD2L1	0.001	1.864e-09	8.72955
	MCOLN3	0	7.619e-11	10.1181
	TRPV2	0	0.008406	2.07541
	TRPM8	0	0.07811	1.10729
	TRPM5	0	0.02427	1.61493
	TRPA1	0	0.2919	0.534766
	TRPC5	0.001	0.4545	0.342466
	TRPM2	0	0.6044	0.218676
	TRPC6	-0.001	0.03041	1.51698
	TRPM7	-0.021	6.417e-22	21.1927
	TRPV3	-0.008	4.547e-34	33.3423
astrocyte of the cerebral cortex	TRPC1	0.098	2.692e-280	279.57
	TRPM7	0.042	6.286e-77	76.2016
	PKD2L2	0.004	8.268e-25	24.0826
	TRPC4	0.004	1.36e-19	18.8665
	TRPC6	0.003	2.626e-13	12.5807
	MCOLN3	0.001	2.288e-17	16.6405
	TRPC5	0.003	1.793e-10	9.74642
	TRPM4	0.004	1.309e-09	8.88306
	MCOLN2	0.002	8.01e-11	10.0964
	TRPC7	0.001	9.6e-09	8.01773
	TRPM6	0.001	2.572e-05	4.58973
	TRPC3	0.001	0.0008258	3.08312
	TRPM8	0	0.0003167	3.49935
	TRPA1	0	0.0003799	3.42033
	TRPV2	0	0.06025	1.22004
	PKD2	0.005	0.09997	1.00013
	PKD2L1	0	0.111	0.954677
	TRPM2	0.001	0.1582	0.800794
	MCOLN1	0.001	0.2818	0.550059
	TRPM1	0	0.4046	0.392974
	TRPV5	0	0.5251	0.279758
	TRPM5	0	0.754	0.122629
	TRPV4	0	0.936	0.028724
	TRPV6	0	0.6377	0.195384
	TRPV3	-0.002	0.02093	1.67923
	TRPM3	-0.091	2.797e-73	72.5533
vascular leptomeningeal cell	TRPM3	0.223	5.734e-67	66.2415
	TRPM4	0.017	1.713e-05	4.76624
	TRPC1	0.062	0.0001292	3.88874
	MCOLN3	0.009	0.001085	2.96457
	TRPM7	0.045	0.003798	2.42044
	TRPM1	0.003	0.002977	2.52622
	TRPA1	0.008	0.02536	1.59585
	TRPM6	0.005	0.01922	1.71625
	PKD2L2	0.007	0.03045	1.51641
	MCOLN2	0.003	0.05083	1.29388
	TRPC5	0.004	0.1609	0.793444
	TRPV6	0.001	0.1106	0.956245
	TRPM8	0.001	0.1117	0.951947
	TRPV4	0.003	0.2286	0.640924
	TRPC7	0	0.2846	0.545765
	TRPV5	0	0.2846	0.545765
	TRPV2	0.004	0.418	0.378824
	TRPM2	0.002	0.5453	0.263365
	TRPV3	0.001	0.6032	0.219539
	PKD2L1	0	0.7386	0.131591
	MCOLN1	0.002	0.7601	0.119129
	TRPC6	-0.003	0.8381	0.076704
	PKD2	-0.025	0.1544	0.811353
	TRPC3	-0.048	0.02589	1.58687
	TRPC4	-0.302	2.921e-42	41.5345

## Sheet: Aging, Dementia & TBI
hippocampus	Normal
MCOLN2	1.62868	1.75516	1.29316	1.58458	1.39862	1.45963	1.49806	1.63512	1.26225	2.33626	1.71095	1.089	1.51026	1.65164	1.99571	1.2038	1.31431	1.30496	1.30261	1.75491	1.23149	1.60003	1.64901	1.96251	1.66301	2.27206	1.60547	1.29137	1.17495	1.70681	1.70314	1.59948	1.38895	1.62552	1.48669	1.55391	1.72345	1.56602	1.56862	1.37583	1.64947	1.43256	1.856	2.10614	1.19028	1.36103	1.3807	1.75759	1.48596
MCOLN3	6.63134	10.452	4.58875	6.38373	3.73964	5.95211	9.09075	10.457	3.93346	8.62904	8.57597	4.7207	4.9795	5.46265	5.33837	9.52223	6.20831	3.48607	5.18772	7.2175	3.61777	4.73216	11.3932	8.55816	5.94304	8.10886	4.19799	3.63083	4.92014	3.98036	6.10165	8.13251	6.81446	6.88425	4.88616	6.83149	10.3195	5.89953	5.13121	3.11774	7.57266	6.69368	6.46881	5.36285	2.39745	9.76148	8.37622	6.61298	6.86995
TRPM8	1.27845	1.24487	1.30107	1.17056	1.23833	1.31567	1.13966	1.22723	1.2612	1.20247	1.19914	1.24418	1.26998	1.26989	1.22451	1.31759	1.33247	1.05132	1.2268	1.2201	1.25858	1.33645	1.1452	1.2626	1.23413	1.25223	1.19458	1.23808	1.22442	1.20297	1.31531	1.37516	1.16659	1.18296	1.24531	1.16087	1.29181	1.37478	1.21799	1.28521	1.28663	1.33432	1.19599	1.21436	1.35116	1.24306	1.2605	1.27465	1.11288
TRPC1	13.3614	12.6188	9.18195	13.7399	14.0861	12.4744	13.9675	13.3586	11.7803	11.3176	12.2118	15.3759	14.6284	11.1194	19.2609	10.4766	11.1758	10.5239	8.45614	13.981	13.0529	14.2067	12.771	15.7764	11.5811	13.4543	13.896	12.5359	13.0051	13.8355	13.4814	11.8343	12.2567	13.6886	15.1874	9.86692	12.5281	12.0654	10.6967	17.7975	11.0196	12.0411	11.7574	8.86918	12.9942	11.0456	16.0912	13.1473	15.6523
PKD2	11.0909	12.4822	11.3059	11.5763	14.1713	10.8468	9.95347	8.8618	13.062	12.5307	12.4201	12.1425	13.5545	10.8498	12.007	9.27727	11.7599	11.4788	12.8491	13.0123	12.7013	10.6938	11.0349	13.0719	10.8318	11.6649	11.0525	13.4124	11.4446	12.6354	13.1355	11.4979	13.5292	10.7555	12.1737	9.54669	11.2223	13.236	11.6455	12.4831	10.9306	10.6162	13.0692	11.4438	12.1308	11.7664	12.6004	12.6845	12.4235
TRPC3	1.38501	2.06151	1.71939	1.77104	2.22222	1.59008	1.7256	1.73436	1.91322	1.63229	1.44975	2.22129	1.34062	1.75637	2.35202	1.5619	1.57287	1.54885	1.61743	1.6637	2.57184	1.59726	1.73881	1.64228	1.5175	1.76247	1.40581	1.99723	1.76773	1.77991	1.48947	1.77436	1.83515	1.68005	1.84229	1.57724	1.8197	1.72716	1.60192	2.21791	1.94437	1.61765	1.36595	1.5593	1.6895	1.62237	1.72166	1.81177	1.84946
TRPC7	1.04001	1.07796	1.1065	1.05599	1.04211	1.08892	1.01431	1	1.10053	1.11721	1.11095	1.04986	1	1	1.0749	1.01438	1.1805	1.13445	1.10949	1.03433	1.04174	1.04623	1.06172	1.01347	1.08568	1	1	1.04471	1.045	1.05804	1.09946	1.08802	1	1.02193	1.08998	1.1078	1.03448	1.07534	1.04572	1.17348	1.04348	1.0568	1	1.11675	1	1.05512	1.10129	1.03807	1.09916
PKD2L2	1.30261	1.44834	1.33774	1.15429	1.32593	1.41519	1.26883	1.31549	1.30089	1.28976	1.50118	1.13958	1.44253	1.09179	1.3744	1.20631	1.10911	1.29531	1.2954	1.15069	1.27235	1.17813	1.4286	1.26707	1.68109	1.18871	1.22357	1.40269	1.00382	1.31741	1.27474	1.24539	1.24513	1.28441	1.19956	1.1632	1.31695	1.36264	1.18271	1.56103	1.46663	1.14584	1.31276	1.29918	1.2511	1.28931	1.28913	1.27068	1.20264
TRPV6	1.17454	1.34034	1.20105	1.28717	1.40192	1.29522	1.29011	1.19715	1.3094	1.5288	1.16457	1.2633	1.35426	1.15429	1.43545	1.15396	1.16215	1.27952	1.17219	1.30586	1.28717	1.23945	1.35604	1.13077	1.3449	1.39108	1.1162	1.365	1.35454	1.24039	1.30903	1.09467	1.17308	1.05555	1.18945	1.13438	1.28842	1.61149	1.26059	1.42444	1.07445	1.42109	1.23328	1.42385	1.26094	1.17414	1.25649	1.35454	1.26927
TRPV5	1.38588	1.35454	1.26138	1.11435	1.83936	1.25719	1.13524	1.12959	1.28672	1.73676	1.30758	1.15621	1.51961	1.1846	1.63014	1.33099	1.11512	1.50525	1.21639	1.30958	1.13131	1.36708	1.22808	1.34062	1.3962	1.12117	1.30387	1.51561	1.21875	1.56634	1.26007	1.14314	1.22833	1.32528	1.18739	1.19325	1.33848	1.19342	1.55952	1.68261	1.31722	1.20097	1.23516	1.27332	1.54907	1.34929	1.41461	1.64672	1.21917
TRPA1	1.41814	1.52563	1.41363	1.22052	1.61933	1.48175	1.39146	1.71868	1.31112	1.30261	1.22476	1.30577	1.64992	1.35679	1.5606	1.41912	1.47417	1.21067	1.17764	1.53709	1.37316	1.27491	1.36349	1.62518	1.51519	1.36528	1.72931	1.26216	1.24937	1.35689	1.43008	1.17674	1.36765	1.44223	1.50681	1.37726	1.50859	1.32887	1.31467	1.35088	1.48555	1.50525	1.471	1.31021	1.39378	1.41657	1.35257	1.3632	1.4283
TRPM3	16.6022	16.2944	19.4581	23.6948	17.2294	18.5597	19.1969	12.8313	17.6085	18.8658	23.6522	19.7297	7.46892	21.6861	10.7592	12.458	13.871	15.0846	21.9021	19.9097	28.8021	17.3072	22.4618	13.0765	10.1366	38.8488	15.5323	11.6778	16.7397	13.4777	19.7024	16.2515	24.2817	13.182	12.9466	17.9399	21.7871	17.7076	14.0988	15.1023	16.8083	14.5919	17.1936	16.6056	16.8339	16.5413	21.7358	18.2067	19.5419
TRPM6	2.71377	2.39263	2.08406	2.53678	3.02178	2.35496	2.20091	1.75309	2.34551	2.75337	2.78254	2.6727	4.06484	2.51263	2.87866	2.33772	2.28977	2.13895	1.55079	2.64213	3.10588	2.79316	2.67141	3.13616	2.69783	2.56312	2.23985	3.16762	2.51368	3.76148	2.64433	2.28422	2.47581	2.32044	2.90412	1.83045	2.1786	2.66549	3.25194	3.45911	2.07139	1.8693	2.62697	2.39944	2.58704	2.38287	3.34128	2.85601	2.67548
PKD2L1	1.58733	1.83236	1.48514	1.63921	2.64121	1.20589	1.07333	1.45599	1.46419	1.52214	1.22476	1.45166	1.32143	1.49071	2.4977	1.18263	1.57374	1.4279	1.37726	1.24902	1.3765	1.21504	2.26436	1.62676	1.61731	1.48999	1.66497	1.42761	1.54531	1.57069	1.27598	1.6481	1.33367	1.71356	1.18641	1.46551	1.62507	1.35191	1.38953	1.63682	1.51719	1.64844	1.54896	1.17748	1.68086	1.82121	1.24427	1.19516	1.76835
TRPM5	1.02897	1.12818	1.1135	1.03706	1.10382	1.06747	1.07998	1.01677	1.04899	1.05848	1.06349	1.10236	1.0697	1.05343	1.05716	1.02165	1.05519	1.20497	1.05782	1.03713	1.0324	1.0458	1.00403	1.12109	1	1.07237	1.08312	1.07423	1.04037	1.02555	1.04146	1.12295	1.1595	1.07512	1.06334	1.13532	1.02861	1.03505	1.05738	1.07021	1.04892	1.04616	1.07714	1.09977	1.11566	1.06209	1.03548	1.03218	1.04666
TRPC6	1.55455	1.69196	1.54864	1.67842	1.64513	1.94747	1.66752	1.37831	1.61272	1.87957	1.56049	1.78262	1.71987	1.72847	2.09086	1.64126	1.48792	1.76884	1.83172	1.53592	1.69996	1.55714	1.47949	1.70067	1.84152	2.0114	1.34957	1.68191	1.79067	1.54628	1.64878	1.55498	2.08291	1.77252	1.75905	1.75479	1.45196	1.63853	1.88452	2.36215	1.44834	1.6629	1.67528	1.66659	1.8045	1.53113	1.67516	1.75054	1.99018
TRPV4	1.1632	1.2498	1.20047	1.13155	1	1.15213	1.17072	1.05592	1.20731	1.27996	1	1.13108	1.10435	1.13084	1.04616	1	1	1.28645	1.09756	1.08741	1.29137	1.11157	1.06054	1.13335	1.05863	2.28548	1.02229	1	1.05812	1.04761	1.12795	1.2268	1.04884	1.11088	1.23046	1.12226	1.14735	1.12187	1.23559	1.09672	1.20072	1.1221	1.22774	1.1796	1.04189	1.12179	1.26313	1.19375	1.16999
TRPC4	10.9397	10.7928	5.75294	8.35477	7.19054	5.73304	11.2099	9.2362	8.6542	8.17716	8.20669	10.131	9.00546	9.2151	7.54541	9.07439	11.0227	6.92253	10.3031	5.27145	5.25358	7.94309	11.4462	15.8192	8.05676	7.82397	8.86487	7.17262	8.24089	7.211	9.43485	7.90683	8.61171	11.3648	9.45777	10.3589	7.92	6.12793	9.20744	10.0938	7.11715	13.0955	7.28334	6.86329	9.38008	8.74889	10.3016	6.97213	10.589
TRPM1	1.10558	1.19798	1.02926	1.05074	1.26822	1.07229	1.02818	1.14322	1.27094	1.31221	1	1.12654	1	1.0247	1.038	1.14552	1.06903	1.07923	1.00347	1	1.1805	1.34378	1.12156	1.01804	1.08373	1.06518	1.20039	1	1.24496	1.12226	1.22222	1.09946	1.18296	1.10145	1.07871	1.13359	1.16635	1.07699	1.21201	1.03756	1.06563	1.03083	1	1.34714	1.20122	1.02633	1.06577	1.0191	1.34257
TRPM7	12.5586	14.3115	14.5284	13.2333	14.6396	12.3582	13.5104	14.1223	14.7731	12.0353	12.2763	13.3327	12.7675	15.4293	14.7118	17.4735	11.3735	13.6148	14.3631	10.4578	13.9221	10.3524	13.9733	15.2137	14.0822	13.6233	13.0701	13.6148	13.6072	12.2831	13.4702	13.9172	17.8419	14.5606	11.428	16.9946	12.8518	13.4515	13.7924	11.4035	13.0611	14.9991	15.0303	12.2499	12.1282	15.3738	13.9481	13.0267	14.3016
TRPV3	4.31841	3.78659	4.41894	3.6984	5.06267	4.75419	4.14709	3.42736	4.30914	5.50636	4.36233	3.78974	4.30257	4.60851	3.57192	3.83227	3.34244	5.27986	5.21982	4.81956	4.09085	3.91632	3.40723	3.09814	4.10334	4.20848	4.28086	3.54012	4.14364	3.96412	4.85678	4.40762	5.18736	3.30603	3.12921	4.22192	4.96227	3.76513	4.83495	2.68962	3.40393	2.98825	4.24158	4.09936	4.04966	3.5687	4.78096	3.79079	3.69917
TRPV1	6.09109	5.93192	7.59895	6.84713	7.70289	6.94464	6.52058	5.89789	7.36354	8.48491	7.06799	5.76412	6.98471	7.64703	6.73604	6.15646	6.97262	9.64379	8.12856	7.78664	6.0932	6.87805	5.74457	6.30633	7.45754	6.54639	5.61583	7.17709	7.19802	7.87129	6.48587	6.53415	7.24156	6.40856	5.40053	7.09941	6.75989	7.05233	8.46787	5.82275	5.70568	5.12481	8.32529	6.50478	6.15262	6.90528	6.79371	7.13048	5.25904
TRPV2	3.37901	3.91144	2.79995	2.64066	2.4463	3.37269	3.82087	3.21674	3.7879	2.45581	3.31268	4.11645	2.31819	3.0697	3.1773	3.68509	3.29802	3.17972	3.77009	2.19771	3.24811	3.08699	2.91703	3.24271	3.51299	2.34502	4.605	3.19984	3.09513	2.89247	3.42475	3.15163	2.82666	2.8481	3.2914	3.1303	2.57862	3.1762	3.67438	3.66827	3.29688	3.65279	3.99806	2.94384	2.70889	2.97853	4.00972	1.99018	3.53449
MCOLN1	3.70353	4.52212	3.909	3.5806	3.96247	3.74301	4.8477	4.6696	4.28353	3.53253	3.90277	4.13045	3.20606	4.0519	3.22388	3.75757	4.12159	3.50448	3.53743	4.06625	3.78318	3.96027	4.09851	4.46574	3.75393	3.46607	4.49899	3.19851	4.28858	4.50554	3.56722	3.26006	3.21518	3.89926	3.74821	3.73032	3.46607	4.05022	5.20176	3.54381	4.34152	3.49962	4.58716	3.66319	3.88361	3.69891	3.23508	3.5362	4.93791
TRPM4	1.68063	1.87449	1.86736	2.38485	1.91866	1.81983	2.00416	2.41212	2.07858	1.94127	1.71868	2.15382	1.68389	2.02188	2.16205	1.88753	1.94545	2.01601	1.79527	1.86788	2.35953	2.26797	1.56699	1.50181	1.85279	1.9855	1.82349	1.79316	1.94208	1.76822	1.83071	2.06337	1.67052	1.66037	2.07916	1.96387	1.61217	1.62586	1.70811	2.07125	2.25074	1.83159	2.03581	2.18889	1.68366	2.00125	1.73183	1.81693	2.18631
TRPM2	6.17269	7.4622	6.73044	5.36508	5.76532	5.00372	6.20487	5.32138	6.64837	6.64975	5.88972	6.19412	5.85594	6.4219	5.52357	6.08012	8.86242	5.27949	5.79858	6.91055	6.46388	6.3072	7.05575	6.36871	6.57732	5.49721	5.73701	6.47913	5.97815	7.28081	5.1852	6.70529	4.64475	6.28059	6.5346	5.48503	6.48587	5.84013	8.27409	6.34007	7.47203	4.48031	6.49622	4.87128	7.22902	6.15944	5.19599	6.14367	6.45806
TRPC5	4.62739	4.4611	3.75289	4.1233	3.71201	2.75013	4.91128	5.3247	3.99197	3.69455	3.85145	4.90788	3.77925	3.92992	3.7342	4.46234	4.46296	3.22478	3.47064	3.77061	3.40204	4.06992	5.40015	4.70567	3.38886	4.09965	4.02085	3.14596	4.49556	3.67107	4.00444	4.61202	3.84105	4.96674	3.65659	4.72692	4.154	4.51993	4.68549	4.09028	4.22719	6.09869	3.78318	3.20961	4.21607	3.78633	4.6972	3.21451	4.73052
white matter of forebrain	Normal																																																Dementia
MCOLN2	1.58645	1.26743	1.32749	1.35275	1.40425	1.29819	1.28325	1.14029	1.04276	2.64634	1.24074	1.39813	1.03104	1.60547	1.2789	1.17316	1.36358	1.13784	1.27324	1.26822	1.63682	1.30405	1.48782	1.41157	1.40133	1.28628	1.32638	1.18715	1.48062	1.38319	1.40571	1.36841	1.44343	1.37774	1.50535	1.32271	1.1624	1.29155	1.38732	1.59472	1.60081	1.43227	1.16127	1.28735	1.15157	1.20865	1.23439	1.35454	1.39959
MCOLN3	1.08365	1.09802	1.17797	1.16199	1.21361	1.12187	1.21251	1.32317	1.246	1.28556	1.22095	1.25197	1.11504	1.31942	1.13226	1.04855	1.1479	1.12249	1.22969	1.12795	1.17552	1.1256	1.07296	1.27651	1.30423	1.08215	1.1855	1.19292	1.14592	1.09036	1.14806	1.16046	1.25597	1.17178	1.21142	1.21369	1.19972	1.21512	1.10734	1.09104	1.24582	1.16369	1.14806	1.27033	1.32345	1.12631	1.18468	1.13116	1.3853
TRPM8	1.41441	1.25284	1.15869	1.31276	1.31722	1.17056	1.28985	1.25484	1.21008	1.2038	1.18026	1.49164	1.2212	1.27598	1.31722	1.42444	1.27624	1.17007	1.41421	1.29003	1.35651	1.24057	1.22978	1.18855	1.18896	1.32207	1.2999	1.22137	1.32648	1.35023	1.33515	1.22205	1.30785	1.31267	1.2262	1.18099	1.34854	1.15277	1.38003	1.28218	1.24902	1.33672	1.24954	1.31951	1.27456	1.2544	1.1837	1.24169	1.20782
TRPC1	13.4273	10.5341	13.1237	13.5705	13.3549	11.7827	15.0449	11.7786	11.4907	13.9414	10.7175	21.3505	9.93968	18.3181	11.0855	12.1316	13.3735	10.3245	14.1841	14.0851	16.3181	12.3069	13.5959	11.7892	13.7819	12.4874	10.7451	11.8803	12.5403	13.897	10.4606	11.5554	12.7427	11.0265	17.1972	12.7666	12.3977	14.5586	11.0402	15.6382	11.2551	15.4282	13.4236	11.4876	13.3614	14.7006	10.5736	14.2798	14.8924
PKD2	18.8162	20.0704	16.02	16.7165	19.1331	19.3117	15.4839	11.9339	14.9772	22.8782	19.1889	18.2282	16.3793	14.2146	16.9334	16.5815	22.1019	18.0047	15.3047	18.4916	20.7307	16.8924	16.8409	15.6642	14.2106	13.3836	18.8109	14.5143	21.837	17.7113	16.5436	12.3394	17.9561	18.0772	17.1507	17.0193	18.951	14.1929	16.1258	18.8044	21.2177	20.0218	19.3224	13.4506	10.9792	16.5436	13.7066	15.2591	14.42
TRPC3	1.58019	1.68121	2.22731	1.69455	1.96278	1.37831	2.16325	2.15188	2.06379	2.35904	1.65979	1.69255	1.40289	2.08927	2.21637	1.77227	2.26436	1.57669	2.32866	2.01029	1.337	1.88714	1.76528	1.93898	2.06179	2.19527	1.63094	2.07729	1.36434	2.0107	1.92452	1.88087	2.00416	1.63003	2.32995	2.1664	1.60081	1.82576	1.57134	1.52859	1.41735	1.46378	2.24327	2.04826	2.42687	2.09711	2.1202	1.67958	2.36805
TRPC7	1	1.02947	1.02605	1.0458	1	1.04124	1.02562	1.04471	1.03692	1.03857	1	1	1	1	1	1.01882	1	1	1	1	1	1.04232	1	1	1.05489	1.064	1	1.0398	1	1	1.03018	1.06231	1	1	1.03598	1.02463	1.03233	1	1.0284	1	1.08877	1.01073	1	1.01967	1.06209	1	1.04348	1.06807	1.07691
PKD2L2	1.53475	1.43744	1.22637	1.3764	1.45862	1.50765	1.20589	1.29208	1.09475	1.31385	1.4836	1.51288	1.5174	1.21909	1.30008	1.59438	1.70622	1.43694	1.32006	1.27156	1.43863	1.48411	1.22323	1.53007	1.35491	1.2355	1.4568	1.40532	1.38578	1.37306	1.399	1.41431	1.37993	1.2018	1.21521	1.32189	1.53124	1.61418	1.52003	1.15733	1.57134	1.48473	1.47263	1.45377	1.14894	1.36339	1.27863	1.22723	1.39098
TRPV6	2.11506	2.2006	1.77904	2.36084	2.0467	2.98142	2.21131	2.92614	1.98495	1.99571	2.28327	3.45001	1.5708	2.66993	1.66071	2.28659	2.27679	1.66775	2.97688	1.99848	2.48406	2.09711	2.86632	2.75681	2.4628	2.22438	1.92532	2.15666	2.05937	2.38353	1.82235	2.58739	2.4056	2.31771	1.94828	2.28153	2.43075	2.25871	2.04472	2.8296	1.7526	2.58095	2.39944	2.16235	2.43716	2.70851	2.62479	2.40711	2.86612
TRPV5	3.48075	2.87368	1.8283	2.49165	2.72811	4.14077	1.37583	1.61407	1.78312	2.99613	2.48889	4.12931	2.273	1.22986	2.6502	2.63153	3.00237	2.25934	1.94841	1.65921	3.97512	2.06637	2.48889	1.84536	2.32286	1.49661	3.05294	1.46003	2.97667	2.65811	2.40344	1.26278	3.54332	1.95979	2.6119	2.20274	2.49199	1.93885	2.11756	2.3499	2.21162	4.22954	2.72641	1.51246	1.24902	2.30489	1.70835	2.43378	1.31112
TRPA1	1.02349	1.05365	1.12373	1.27288	1.03951	1.06179	1.18682	1.26506	1.14116	1.02811	1.24453	1.03469	1.06836	1.34257	1.05848	1.10045	1.01621	1.09081	1.17846	1.16385	1.05966	1.06356	1.33784	1.14981	1.22002	1.38223	1	1.22044	1.05665	1.15942	1.13493	1.23954	1.10481	1.14425	1.17813	1.22078	1.11389	1.17121	1.19433	1.06341	1.02165	1.18863	1.08598	1.22179	1.24031	1.24937	1.21235	1.34527	1.31887
TRPM3	7.771	13.4311	16.1661	9.71693	8.74404	8.89442	14.3891	13.4292	11.6916	14.3931	12.5299	5.63572	7.68316	11.2044	7.36354	10.4781	10.3317	14.0959	12.1687	12.4209	6.2606	13.0312	10.1267	11.3239	13.3087	15.2941	10.4578	13.5799	10.2099	11.4003	11.0364	15.2348	9.29594	12.6039	9.49061	9.80556	12.2993	14.432	13.3041	11.9034	6.92109	9.30109	9.32433	15.0001	11.5562	12.3445	13.8854	9.46695	14.6
TRPM6	11.0617	7.45496	2.85442	6.04608	8.68786	7.41322	3.43903	2.4913	3.55611	6.48632	6.05573	12.5699	6.89428	2.84632	8.92159	5.02422	8.60038	3.99917	4.24305	5.66431	10.5868	6.65851	5.77852	3.889	4.83126	2.79549	10.4035	3.95753	9.44401	6.53415	5.14724	1.88413	9.62843	4.0086	9.50311	5.16941	7.29597	4.26605	3.59726	6.93117	7.90793	9.67056	7.35742	3.90765	1	5.89095	3.35567	6.53144	3.68867
PKD2L1	1	1	1.54168	2.30569	1	1.074	2.41095	1.5708	1.76467	1.10068	1.73712	1.15396	1.25815	2.10585	1.25058	2.0416	1.20698	1.08749	2.07139	1.17503	3.01363	1.46226	1.62698	2.06938	2.276	2.48664	1.10911	1.71951	1	2.10818	1.04638	2.69409	1.32565	1.5966	1.43108	1.71297	1.26173	1.4573	1.63444	1.12218	1.04638	1.16223	1.6895	2.1649	2.23488	2.51211	1.43585	1.37135	2.83648
TRPM5	1.10542	1.1935	1.0416	1.06844	1.07609	1.09225	1.07743	1.0339	1.09361	1	1.0796	1.04059	1.17829	1	1.03843	1.04674	1.16586	1.16006	1	1.02669	1.07453	1.10015	1.06194	1.08696	1.08177	1.05841	1.10842	1.07758	1.06918	1.10038	1.1632	1.05212	1.11868	1.06673	1.05161	1.08892	1.12412	1.04775	1.11705	1.0826	1.09566	1.07609	1.04717	1.05695	1.07252	1.10076	1.12327	1.04608	1.064
TRPC6	1.33848	1.20247	2.42889	1.54103	1.72142	1.14528	2.56845	2.56347	1.59461	1.83897	1.65301	1.24972	1.61172	1.92679	1.41206	2.0275	1.51215	1.99488	1.57593	2.0313	1.09665	1.62023	2.12196	1.75005	1.77031	1.61575	1.38434	1.78361	1.40669	1.83325	1.86607	1.90132	1.36595	1.57462	1.91269	1.8025	1.52056	2.47272	1.92853	1.59052	1.49495	1.44163	1.53304	1.95979	2.17001	1.80563	1.72285	1.85138	1.87358
TRPV4	1.15301	1.17137	1.08771	1	1	1.15205	1	1.20598	1.03627	1.1285	1	1.07557	1.12763	1.14346	1.07773	1.11142	1.12404	1.19922	1.04841	1.0811	1.15189	1.01249	1.00654	1.07594	1.02704	1	1.13926	1.13753	1.22145	1.12959	1.02704	1.12678	1.19466	1.10168	1.14274	1	1.0893	1.06393	1.10061	1.27774	1.08433	1.07475	1.09126	1.02797	1.07244	1.04326	1.06017	1.08576	1
TRPC4	2.68031	1.36169	3.69968	2.28992	1.68179	2.0121	3.97898	2.95283	3.89332	1.87501	2.60955	2.37315	2.68273	4.44382	3.61226	2.74918	1.98991	2.43953	4.16813	3.87985	1.52035	3.2183	2.62169	3.38041	2.65479	3.22098	2.30889	3.17664	1.7434	2.79646	2.53713	3.62078	3.56327	2.34047	4.03229	2.67641	1.61855	3.40794	3.02933	2.20366	1.99419	1.74594	1.90277	4.34573	5.20104	1.90871	2.96843	2.52468	3.09878
TRPM1	1.08704	1.35116	1	1.21142	1.13375	1.03591	1.02314	1.22052	1.03448	1.40162	1	1.07058	1	1	1.51446	1.11969	1.16991	1.01115	1.06142	1.36519	1.37965	1.16611	1.005	1	1.20823	1.28271	1.05585	1.22859	1.15998	1.17324	1.06245	1.12054	1.03498	1.17576	1.1632	1.14385	1.10826	1.33247	1.03025	1	1.52351	1.17821	1.0984	1.05885	1.04471	1.09543	1.11481	1.12327	1.06489
TRPM7	17.7261	17.3865	15.4796	15.3972	16.0044	17.5561	16.5551	13.0412	14.424	13.7952	16.5941	16.0011	18.781	13.1319	20.7106	13.3864	16.6102	17.1199	13.9201	17.7224	16.6887	16.8491	13.7066	13.9617	14.0968	12.9063	18.4008	15.9568	15.2665	13.3032	16.5333	13.2608	15.9767	16.876	15.6241	15.3684	16.6887	13.9878	19.622	15.6696	18.6241	15.2105	16.2831	16.2144	12.9188	13.3124	12.2245	13.3902	13.7637
TRPV3	8.81952	9.24645	4.31811	7.27325	7.65976	7.94309	5.55082	3.08528	4.30317	8.16923	6.95379	7.63273	10.8943	3.9128	8.44326	6.49487	4.62868	9.65516	3.4909	6.01306	8.57597	7.75056	5.13121	5.54313	6.31289	5.05041	8.12293	5.1085	7.75163	8.32875	8.46905	3.40487	7.22752	7.04403	5.88442	7.214	6.5138	5.44375	7.05478	7.62956	7.9867	7.92494	6.39436	5.33911	3.88577	5.03817	5.35171	6.73557	3.58184
TRPV1	10.0269	12.5987	6.92301	11.273	9.16033	10.2759	7.50837	6.88473	6.80502	12.6345	8.71681	9.67526	10.0945	6.66221	8.88333	10.3754	8.06626	12.2177	6.08434	7.74358	9.55529	11.6616	8.57597	8.18623	8.42572	6.54231	11.854	7.81583	12.9556	8.92963	13.1291	7.75808	8.26434	9.21574	7.92879	10.0012	9.78519	8.81769	9.43681	10.7324	11.3341	11.9505	9.27405	7.2135	5.72907	9.35281	8.32298	7.97674	6.19069
TRPV2	3.24294	2.57755	2.96103	2.36068	2.40878	2.68645	4.8706	4.21783	3.17774	3.94083	2.52503	2.44833	2.76676	3.13899	2.67604	3.78922	2.51228	3.1784	2.65553	3.10415	3.081	2.40211	3.92448	3.96137	3.01969	3.94001	1.79415	2.71283	2.64799	2.89949	2.89327	3.89413	2.91926	3.35102	2.93549	2.85621	2.66493	4.45894	2.96884	3.56969	2.74994	2.17392	2.43986	3.36662	5.08342	2.52485	3.64495	3.02262	3.48679
MCOLN1	3.77794	3.8161	3.73809	3.21251	4.09198	4.8316	3.68688	4.77731	4.74925	3.25465	3.36849	3.28524	4.79723	3.64091	4.36233	4.18666	4.84669	3.80448	4.61298	3.1316	4.9833	2.72093	4.66604	3.74769	4.25748	4.12902	3.19652	4.38021	4.48498	3.72128	3.35381	4.90958	2.86473	4.02419	3.52201	4.21695	4.22719	4.92048	3.27615	3.8328	3.66522	4.26014	4.59448	2.83943	4.379	4.10761	4.47876	3.73368	4.46946
TRPM4	2.22068	1.69021	2.33189	2.26765	1.73556	2.12049	2.06165	2.31498	2.22561	2.60323	1.94922	2.05908	1.57516	2.18662	2.10731	2.21116	1.89645	1.60025	2.26326	2.67585	2.22453	1.90871	1.95789	2.22283	2.15846	1.91627	1.92839	2.34112	1.98991	2.22947	2.25996	2.50672	2.30489	1.95965	2.32253	2.41865	1.6718	2.08334	2.35675	2.85442	2.22962	1.64262	1.9666	1.94855	2.42974	2.38221	2.49857	2.23427	2.46981
TRPM2	3.5362	2.94282	5.86772	5.40877	4.44844	5.72748	6.87329	8.42689	7.99446	2.39529	6.03812	4.2152	3.48848	7.04744	5.74696	6.88091	4.01333	5.27584	8.31548	5.34615	4.82056	4.1316	6.44866	7.03622	7.0778	8.39948	3.60725	7.25663	3.91768	5.45584	4.552	9.294	5.28499	6.24369	5.21187	5.97733	4.3205	5.76492	5.79577	5.01031	3.58705	2.1898	5.74298	7.14582	10.1071	6.17141	8.69267	5.74696	8.82625
TRPC5	1.1628	1.13249	3.39662	2.21407	1.26866	1	4.73249	4.1638	3.72774	1.34453	2.12138	1.14156	1.92226	4.04433	1.84843	2.66863	1.46927	2.43885	3.68279	2.74956	1.11165	1.50775	3.5571	4.07557	3.07674	3.46847	1.07803	2.47976	1.07676	3.12986	1.3854	4.17333	1.50765	2.51211	2.25324	2.51385	1.55952	3.46319	2.48337	1.38463	1.22391	1.84997	1.98798	3.58755	4.69069	3.38745	3.04386	2.63536	3.49284
piriform Cortex	Normal																																															Dementia
MCOLN2	1.37488	1.24022	1.41284	1.33645	1.20405	1.3877	1.16708	1.10965	1.14449	1.99405	1.43475	1.41559	1.00661	1.60392	1.11389	1.20723	1.60581	1.24083	1.25684	1.36945	1.25284	1.25797	1.18591	1.45609	1.26778	1.10275	1.19367	1.60804	1.21184	1.20456	1.29585	1.35651	1.29666	1.27324	1.26857	1.20656	1.26453	1.22833	1.44233	1.24747	1.32409	1.13147	1.30722	1.22425	1.3036	1.36197	1.42573	1.24781	1.16078
MCOLN3	1.52912	1.14679	1.2174	1.08448	1.18411	1.08485	1.37192	1.5756	1.39407	1.23345	1.26269	1.19831	1.10972	1.3345	1.36471	1.2416	1.16732	1.16894	1.27209	1.35642	1.30288	1.29146	1.43575	1.2511	1.31942	1.29146	1.11566	1.13194	1.31494	1.17585	1.09946	1.2466	1.37984	1.31613	1.38338	1.2633	1.47775	1.337	1.21714	1.19756	1.18009	1.23157	1.41284	1.35472	1.39745	1.15141	1.30749	1.27952	1.16991
TRPM8	1.26804	1.20773	1.21892	1.31349	1.28085	1.29397	1.20489	1.26488	1.23021	1.27943	1.2612	1.24634	1.3113	1.18715	1.09893	1.24444	1.23174	1.17194	1.27721	1.28396	1.17194	1.33035	1.12763	1.29262	1.29486	1.32942	1.20297	1.29504	1.35604	1.25188	1.1805	1.28041	1.23038	1.2043	1.28761	1.20916	1.14108	1.27571	1.24505	1.14393	1.23106	1.25206	1.20874	1.26435	1.27033	1.30152	1.17993	1.2268	1.29873
TRPC1	11.8606	11.5003	14.8316	14.6731	12.1148	12.3634	15.2158	12.2525	12.007	12.0846	12.6512	14.9503	11.5675	16.3283	9.56391	11.5843	13.9898	10.0471	13.8835	13.5648	11.7167	13.182	10.7958	12.5987	13.2241	13.5705	11.9306	14.3572	10.1619	11.7119	12.0028	12.6617	11.8532	13.9443	12.5386	13.1137	11.1402	11.9704	12.9933	13.111	12.7418	12.2016	12.5264	13.419	13.3948	9.11789	13.236	13.5245	10.825
PKD2	12.9322	15.0846	13.0032	14.3105	13.3272	14.4791	13.2719	11.4438	13.6649	14.4911	13.2498	12.4347	14.3273	13.718	13.1903	14.0004	15.1181	14.9223	13.3864	12.7745	12.5238	14.9752	14.3621	10.6479	14.188	12.057	12.1485	16.6633	12.6819	14.5304	11.3106	14.9296	15.3589	11.9389	14.4761	13.6639	12.6109	11.9754	14.7097	15.4486	12.5603	13.4078	13.0421	12.3702	13.8307	13.0593	12.583	13.4338	14.6243
TRPC3	2.33982	2.37891	2.40427	2.63609	2.68105	1.79514	2.61571	2.66493	1.74412	2.19436	2.72338	2.18889	1.65233	2.3001	2.74994	1.85768	3.56623	2.08233	2.08927	2.58506	2.2428	1.91826	2.22592	2.84297	2.36904	2.47907	2.76083	2.33254	2.60828	2.48131	2.22191	2.37002	2.15144	2.88826	2.50985	2.03158	3.13638	2.22052	1.48504	2.14578	2.55708	2.36018	2.63426	2.08623	2.36248	1.49495	2.46314	2.18601	2.52398
TRPC7	1.13879	1	1.02108	1	1.03598	1.03944	1.07482	1.04841	1.02997	1.05709	1.01995	1	1.01875	1.04732	1.08975	1	1.0829	1.02356	1.03448	1	1	1.08245	1.03047	1	1.09429	1.0362	1.06106	1.05636	1.05125	1	1.06245	1.039	1.0579	1.07289	1	1.04052	1	1.04746	1.06933	1.03713	1	1.0372	1.11173	1.04232	1.01826	1.06755	1.0274	1.05907	1.02179
PKD2L2	1.16127	1.17878	1.49775	1.23396	1.41843	1.17032	1.32143	1.25788	1.16159	1.23431	1.16595	1.42139	1.30668	1.29307	1.29621	1.17032	1.44233	1.21058	1.42969	1.27916	1.35454	1.16264	1.241	1.17332	1.16805	1.36122	1.22366	1.12779	1.12101	1.43784	1.14417	1.24436	1.26225	1.23662	1.1717	1.46897	1.14671	1.44864	1.30785	1.48535	1.36094	1.13438	1.09021	1.06231	1.17707	1.19657	1.18912	1.31258	1.08968
TRPV6	2.63865	2.39845	2.40261	2.09623	2.56205	2.83019	2.00236	2.82862	2.55531	2.36068	2.48114	1.96578	2.12874	2.42519	3.01948	2.09594	2.83216	2.64965	3.08784	2.49234	2.46981	2.76657	2.67178	2.06151	2.90593	3.34638	2.50863	2.42469	2.77348	2.32479	2.28343	2.17106	2.45156	2.64048	2.85007	2.5345	2.82079	2.55425	2.38998	2.6403	2.72584	2.48234	2.37298	2.37924	3.07631	2.61988	2.38717	2.8703	2.60178
TRPV5	1.24522	1.37354	1.26874	1.42208	1.08147	1.83566	1.29765	1.16635	1.15845	1.36207	1.25197	1.22654	1.48844	1.20899	1.15789	1.18559	1.4756	1.11551	1.38722	1.36528	1.1391	1.3583	1.24091	1.12537	1.13163	1.14148	1.15958	1.7262	1.28503	1.34602	1.27792	1.3463	1.14179	1.3807	1.3229	1.21748	1.36784	1.17723	1.39011	1.24298	1.22095	1.23225	1.24255	1.28886	1.38732	1.26901	1.31987	1.26989	1.23559
TRPA1	1.26655	1.22578	1.24634	1.32721	1.35877	1.1303	1.23285	1.28788	1.43555	1.2385	1.29003	1.12514	1.21092	1.35172	1.27235	1.10328	1.28289	1.04819	1.21142	1.33201	1.22595	1.32198	1.13784	1.13524	1.32207	1.42375	1.35736	1.22002	1.15797	1.1483	1.14965	1.22969	1.22816	1.23097	1.21369	1.2262	1.13218	1.31467	1.13997	1.18756	1.22374	1.21976	1.33164	1.2479	1.39736	1.27368	1.24117	1.28922	1.17552
TRPM3	9.85462	15.1905	18.5147	14.5253	12.0654	13.923	12.7675	15.4657	14.3661	11.3467	14.768	7.22451	12.2033	11.3066	10.9056	11.3837	14.9752	13.6251	14.6274	10.7324	13.6497	10.8845	12.3608	13.5601	13.9356	12.1518	14.1389	13.5968	12.7622	18.57	14.4	12.3831	14.6223	14.597	9.01983	15.8884	17.3036	13.4413	11.9663	10.7786	15.8807	14.3006	16.2481	11.7135	13.6554	12.9771	11.478	12.4321	11.0517
TRPM6	2.35349	2.94629	2.11594	2.84988	1.84779	4.49089	2.52713	1.99778	1.83974	2.59278	2.06236	2.45785	3.63839	2.58291	2.24653	2.282	2.46109	2.1495	2.70795	2.78099	2.17709	3.1912	2.08291	2.24342	2.01852	2.49805	2.63372	4.26339	2.39828	2.44122	1.77768	3.34012	1.90079	3.5878	2.43041	2.77656	1.79564	1.77929	3.13725	3.26821	2.14013	2.15039	2.08291	1.95735	3.14879	2.59566	2.51821	2.87527	2.13376
PKD2L1	2.04443	2.14444	2.56365	3.96412	3.45479	1.7225	2.36264	2.13569	2.19193	1.78794	2.79529	2.63938	2.60124	2.15905	2.84573	2.4951	2.05495	1.71785	2.58991	2.36526	3.30672	2.52345	2.11946	2.05537	2.90311	3.01363	2.64653	2.1634	2.46007	1.63456	2.70738	1.98275	2.10278	2.3137	2.45666	2.49182	2.16956	2.5962	1.51877	2.2912	2.90996	2.7984	1.82906	1.895	3.81029	1.55348	1.81831	2.89267	1.81039
TRPM5	1.0511	1.05402	1.04196	1.05533	1.05336	1.03663	1.06032	1.0416	1.11969	1.0108	1.09391	1.03987	1.13092	1.07341	1.04645	1.04268	1.07714	1.06548	1.03872	1.03713	1.08643	1.05234	1.11296	1.07214	1.11953	1	1.07497	1.03835	1.085	1.05709	1.08252	1.09444	1.06518	1.10382	1	1.05643	1.06703	1.1068	1.10015	1.08455	1.08704	1.02548	1.13124	1.03972	1.03498	1.09331	1.0946	1.12615	1.06157
TRPC6	1.62777	1.69068	2.16565	1.81328	1.62597	1.5339	2.07988	2.13524	1.67052	2.08406	1.58282	1.7582	1.85215	2.00139	1.66798	1.98495	1.8492	1.83261	1.90462	1.88976	1.43883	2.01056	1.78361	1.61933	1.70669	2.15502	2.07383	1.96265	1.46978	1.78077	1.88832	2.35153	1.70752	1.5323	1.79664	1.80288	1.76737	1.85215	1.46876	1.95653	1.52393	1.89816	2.10395	1.99128	1.916	1.45569	1.67133	1.74255	1.72262
TRPV4	1.06659	1.05059	1.06836	1.04848	1.04507	1.11334	1.0463	1.09225	1.02442	1	1	1.02321	1.2578	1.11088	1.14703	1.07572	1.05292	1.05431	1.08583	1.16264	1	1.05438	1.09255	1.19309	1.09893	1.0319	1	1.18263	1	1	1	1.15581	1.08756	1.08576	1.03663	1.05995	1.05804	1.04413	1.13658	1.08553	1	1	1.05563	1.14377	1.09786	1	1.1135	1.05724	1.13037
TRPC4	4.58747	3.47401	5.12588	3.44929	4.3265	3.18943	3.87152	3.77951	4.7664	3.89467	3.41409	4.81388	3.46607	4.74169	4.12845	3.68995	3.21875	4.60564	3.57118	3.27615	5.51362	3.5801	4.86385	3.3258	3.69763	3.45503	3.93565	3.03648	3.58134	4.51993	3.59652	5.29599	2.74594	4.46543	3.53841	3.89521	4.49213	4.50211	4.68581	3.12055	2.97894	3.79763	5.45962	4.92185	2.11844	3.1685	3.96192	3.54528	3.27547
TRPM1	1.03591	1.25058	1.07915	1.37078	1.064	1	1.05834	1.04377	1.03433	1.44904	1.03018	1.08771	1.02264	1	1.31914	1	1.14298	1.15173	1.07326	1.10427	1.10351	1.06363	1.02854	1.12295	1.08734	1.04153	1.11837	1.0965	1.09308	1.07549	1.06548	1.05074	1.09885	1.11119	1.23988	1.09074	1.13989	1.0495	1.03276	1.17609	1.11265	1.20865	1.07721	1.00758	1.0568	1.22518	1.05687	1.04587	1.06017
TRPM7	12.9906	14.8213	15.1537	15.9546	14.2798	14.3781	14.941	13.3549	13.4786	14.6996	13.7838	12.0947	14.9762	13.3503	14.4631	12.4735	14.447	15.771	12.8189	12.8136	13.6687	14.3333	14.4881	12.9484	14.8521	13.9414	14.5032	12.5447	11.8179	15.6599	13.3392	15.0376	15.3333	12.8973	12.2355	13.5385	15.0417	16.4966	13.488	16.0089	11.8105	13.8941	13.7781	13.2489	12.5786	14.254	12.5473	13.2067	13.8374
TRPV3	3.09363	3.86937	3.52983	4.66249	4.39328	4.89802	4.18724	3.11083	3.15973	4.68419	3.55389	2.20641	7.26771	3.27887	3.85011	4.12902	3.78318	4.63831	3.5416	3.8267	2.91218	3.41054	2.83333	3.6105	3.47449	2.97172	3.34012	4.39633	4.16495	4.54317	3.67234	3.56945	3.68995	3.5416	4.68224	3.16433	4.34694	3.51543	4.06654	4.30436	3.23104	3.64445	3.35358	3.64546	3.35497	4.10989	3.90115	3.55488	4.60755
TRPV1	5.78694	6.66405	6.09954	7.18207	6.17184	6.74585	6.34755	5.9852	6.06665	6.76927	6.01306	5.99309	8.52146	5.87179	7.28788	7.00653	5.03887	6.65621	6.52284	6.92829	4.564	6.91822	5.03957	6.25279	4.94099	5.71122	6.42234	7.73285	7.80825	6.93406	6.84903	5.67099	6.16756	5.23794	7.51306	6.50794	6.7524	5.55813	7.02696	6.47599	5.84823	6.0039	5.51324	6.68441	6.84523	7.12209	6.1326	6.52374	6.75568
TRPV2	3.69327	4.25217	3.11363	2.81103	3.34568	3.79395	5.22235	3.83998	3.21942	4.85644	3.27637	2.76811	3.62003	2.51298	2.92675	2.77099	4.1716	3.42048	2.64726	3.56969	3.50035	4.66798	3.75419	2.82079	3.70661	3.87985	3.84025	3.82484	3.84531	3.26844	4.24658	2.27222	3.60225	4.27908	3.21073	3.74821	3.63436	3.57291	4.46822	2.87109	2.84002	3.07759	3.58954	5.17049	2.34518	3.04745	3.03859	3.42499	3.62756
MCOLN1	3.26278	4.60979	4.28205	3.89251	4.17304	4.44659	4.49868	5.61155	3.98893	3.87904	4.74201	3.4044	3.6248	4.26309	4.90992	4.54317	4.51523	3.44857	4.68452	3.96439	5.15653	3.65964	4.23952	4.52526	4.44444	4.35206	3.61652	3.23822	4.84132	3.67081	3.9025	2.9637	4.49089	4.50242	3.51567	4.80988	4.36264	4.41986	4.06315	4.46915	4.50023	3.79737	4.3262	4.34363	4.24746	3.79368	4.12416	3.94931	4.59925
TRPM4	2.24965	1.91561	2.3692	2.33335	2.28643	2.53239	2.31996	2.8087	1.91587	2.42217	2.16971	2.06194	2.09856	2.09319	2.59584	2.72754	2.29262	2.19086	2.51141	2.37677	2.07671	2.0188	2.45292	2.13273	2.32511	1.9621	2.17633	1.85575	2.94303	2.37068	2.18238	1.93348	1.98742	2.77195	2.1489	2.40694	2.24529	2.43631	2.37298	2.32801	2.39662	2.35888	2.00486	2.29104	2.72206	2.19923	2.24078	2.21852	2.69241
TRPM2	7.8115	9.39374	7.88002	7.18456	11.3837	8.48197	8.13984	9.34309	10.045	9.52355	8.28327	6.18983	7.17113	6.35724	12.0161	10.0067	9.28241	8.31087	11.9092	8.33048	8.22776	8.03835	9.9908	8.36984	9.9735	10.1831	8.53564	7.36456	11.8441	10.6015	8.99485	8.89627	8.73253	7.97177	9.1794	9.22277	9.20935	11.3782	7.88276	7.71892	11.4272	9.4146	7.4302	9.89912	9.02108	10.1499	8.42338	9.32627	11.561
TRPC5	3.70404	3.76852	4.52965	3.42974	4.45399	2.46434	4.844	4.44474	4.31332	3.66243	4.04573	3.18413	3.10717	4.05078	3.71304	3.79816	4.24628	3.64925	3.49817	4.40029	4.27285	3.75497	4.39024	3.7025	4.48684	4.24187	3.47112	3.0663	3.75523	3.62153	3.89629	2.63554	4.48	3.95863	3.42096	3.96687	4.04068	4.41221	3.21273	3.30053	3.84744	3.69379	4.40854	3.80897	3.72541	3.14138	3.71587	3.5147	3.30649
temporal neocortex	Normal
MCOLN2	1.29289	1.50796	1.31887	1.29379	1.17609	1.23055	1.18452	1.45145	1.2212	1.18001	1.25632	1.90053	1.29442	1.58788	1.14592	1.49226	1.34453	1.23362	1.33719	1.25284	1.30441	1.15061	1.38444	1.29477	1.32253	1.03555	1.54789	1.28538	1.15501	1.16256	1.23311	1.38281	1.20122	1.22791	1.19981	1.17121	1.53687	1.29936	1.28717	1.41608	1.26252	1.34015	1.40669	1.20522	1.15357	1.26506	1.37364	1.38453	1.44653
MCOLN3	1.26778	1.39833	1.29666	1.09482	1.13501	1.20631	1.50974	1.12404	1.20189	1.1452	1.43913	1.20773	1.21151	1.36869	1.27925	1.3133	1.35802	1.08523	1.29262	1.21807	1.21411	1.18157	1.30595	1.37183	1.18583	1.3723	1.2758	1.31085	1.24237	1.1135	1.25998	1.14981	1.18567	1.24608	1.17275	1.26593	1.25771	1.3506	1.21841	1.3551	1.11892	1.13627	1.20172	1.1135	1.22799	1.31503	1.2223	1.22833	1.29074
TRPM8	1.20497	1.29909	1.232	1.09536	1.25937	1.26619	1.3853	1.18805	1.21142	1.19823	1.21058	1.1855	1.29352	1.20991	1.27686	1.30532	1.28423	1.23251	1.13587	1.36632	1.21942	1.22714	1.19681	1.18912	1.23962	1.13603	1.24772	1.17275	1.25527	1.19176	1.29459	1.23225	1.31412	1.26216	1.29289	1.12194	1.13061	1.37345	1.1708	1.19069	1.20857	1.2326	1.24946	1.26357	1.1653	1.23928	1.08975	1.23679	1.20347
TRPC1	13.3189	11.7754	12.3651	12.2729	14.1428	13.5039	12.2839	12.0537	19.8725	12.2287	11.7094	12.3223	11.9629	15.5733	11.5378	16.9252	8.82135	12.5899	12.047	9.40221	13.1775	13.4376	16.2752	13.2232	12.926	9.15906	14.7128	13.2379	13.3976	13.1784	13.8077	12.9439	13.5742	11.9199	13.4478	12.696	15.3876	13.4404	13.4889	12.4416	11.8458	14.0481	10.077	12.458	11.5506	10.8295	16.0211	13.2205	11.9513
PKD2	13.8192	15.0501	13.9578	12.5777	14.8367	13.7161	12.6486	14.3224	13.8575	9.27598	16.6737	13.5865	14.845	11.3381	13.1255	12.7949	12.9888	14.1988	14.4	13.7104	13.3447	15.256	11.7485	13.6895	15.1516	12.3822	13.547	13.3697	13.9037	14.258	14.6233	14.3482	13.5001	12.8047	14.9037	12.4857	11.8294	13.0366	15.023	12.6933	13.0493	15.6599	14.5495	12.4865	12.7039	14.1919	12.348	14.0832	13.594
TRPC3	1.85241	2.35414	2.34925	2.59044	3.55734	1.9822	2.51594	1.98577	4.68224	2.62752	2.88846	3.00361	2.25465	2.2939	2.62042	2.47461	2.13347	2.31113	6.12878	2.64506	2.39147	2.38551	2.35675	2.8479	2.96103	2.49217	2.92878	2.17769	2.73682	3.20961	2.11404	3.43712	2.50793	2.5149	2.60323	2.55407	3.76174	2.98039	2.91683	2.06924	2.35398	1.19292	2.76274	3.6336	2.54912	1.91972	3.0778	2.32818	1.52859
TRPC7	1.06076	1.04681	1	1.06268	1.08418	1.0471	1.11095	1.03663	1	1.02463	1.04449	1.02165	1.05037	1.02947	1.01847	1	1	1.10336	1.08395	1.04703	1.06268	1.07289	1.0743	1	1.06496	1	1.04877	1.08185	1	1.02009	1.04972	1.07133	1	1.06076	1.03362	1.09528	1.07296	1.12717	1.03304	1.03362	1.06851	1.08968	1.08606	1.10099	1.0279	1.02158	1	1.05358	1.0835
PKD2L2	1.16425	1.39494	1.36386	1.47816	1.35999	1.25466	1.28806	1.21942	1.15093	1.22748	1.31467	1.10995	1.29208	1.29191	1.50264	1.4024	1.34976	1.30695	1.24237	1.16304	1.41559	1.65703	1.16433	1.38223	1.24842	1.16943	1.17797	1.31148	1.4289	1.34723	1.21841	1.33561	1.40124	1.06747	1.292	1.28726	1.28103	1.2089	1.45993	1.48072	1.27227	1.45297	1.33543	1.34798	1.31349	1.19981	1.19657	1.3251	1.29271
TRPV6	2.66808	2.86037	2.06165	2.26122	3.53914	1.60949	2.64213	2.2573	2.22623	1.98825	2.75566	2.90211	2.70176	2.35561	2.23365	2.20091	2.24016	2.74271	3.02681	2.39629	2.92837	2.19177	2.2428	2.74651	2.8249	2.09116	2.26451	2.26907	2.7391	2.47392	1.77991	2.32834	2.17437	2.62752	2.26608	2.08753	2.78042	2.82216	2.52223	2.54788	2.29215	2.52345	2.81103	2.95837	2.91622	2.28438	1.90158	2.67196	2.5713
TRPV5	1.52605	1.45932	1.10565	1.25928	1.44513	1.49216	1.23482	1.46795	1.07826	1.13398	1.19681	1.53082	1.43187	1.25206	1.35595	1.17854	1.48021	1.26383	1.10619	1.13642	1.2669	1.07998	1.11566	1.40639	1.35811	1.38041	1.12008	1.2683	1.29397	1.22714	1.00842	1.39397	1.0191	1.33709	1.13895	1.22239	1.14472	1.17568	1.20631	1.40474	1.08455	1.11296	1.36964	1.20464	1.29711	1.61116	1.25632	1.29684	1.28049
TRPA1	1.07848	1.5632	1.2428	1.12233	1.09809	1.33821	1.4567	1.44063	1.16805	1.33284	1.17243	1.18263	1.11065	1.31951	1.12709	1.37707	1.11853	1.23004	1	1.25432	1.07721	1.1855	1.27934	1.22366	1.3064	1.10282	1.22859	1.2698	1.20857	1.34807	1.17707	1.23413	1.28476	1.14584	1.29936	1.21697	1.36974	1.24781	1.22222	1.19516	1.31121	1.19474	1.15813	1.16837	1.17186	1.33302	1.1242	1.29083	1.36018
TRPM3	12.2627	12.3069	13.3494	18.8828	17.2844	13.3966	11.4415	15.3068	17.8234	13.7752	17.2187	15.4614	15.4004	8.69569	13.2986	11.2933	11.9001	11.4613	16.3147	13.6082	16.4738	14.8244	11.2449	17.4784	12.1788	10.6096	16.4646	14.972	16.0567	14.3821	12.3608	13.1337	17.9163	17.0299	12.61	14.3363	15.4047	8.647	16.0322	10.045	13.3226	10.8973	13.1173	17.4518	16.1191	14.1291	12.2406	13.2104	13.3892
TRPM6	3.01488	2.19893	2.32882	2.57237	2.86632	2.56099	2.41345	2.86136	2.2697	2.06279	2.0568	2.12874	3.01216	2.66715	2.76446	2.07959	2.68477	2.30889	2.07412	1.80213	2.1345	2.25496	2.21392	2.63062	2.66845	1.9058	2.54612	2.15801	2.62424	2.38634	1.93053	3.27025	1.84946	2.17151	2.39048	2.30154	2.50967	2.05965	2.20702	2.61335	1.51814	2.1006	2.51072	2.30553	2.16295	3.52372	2.10979	2.54171	2.05366
PKD2L1	2.13022	2.26593	2.60774	2.46007	1.67354	3.23687	3.3136	2.74062	1.48021	2.85185	1.21235	1.87566	2.33837	2.74899	2.69353	2.09536	1.90686	3.08378	1.46998	1.35369	2.05723	1.99958	3.45432	2.18011	2.1792	1.86219	2.35251	2.64928	2.59566	2.18798	2.17257	2.02314	1.69561	2.22885	2.13717	2.14028	2.17211	2.40311	2.13036	2.43682	2.55372	1.94356	2.03919	2.40144	2.06824	2.58811	2.00528	2.61734	1.96387
TRPM5	1.04725	1.05541	1.03677	1.07296	1.02307	1.07758	1.10099	1.05176	1.04543	1.05768	1.08704	1.03483	1.06607	1.04167	1.1145	1	1	1.06238	1.08968	1.07423	1.07088	1.03362	1.04943	1.06585	1.07871	1.03448	1.01276	1.06629	1.04218	1.06807	1.08779	1.05453	1.03641	1.11458	1.11358	1.04398	1.03742	1.05981	1	1.06836	1.11165	1.08741	1.1065	1.03104	1.07833	1.03656	1.05563	1.0654	1.05878
TRPC6	1.57145	1.89395	1.54328	1.84971	1.79005	2.14771	1.64513	1.81491	1.8551	2.11961	1.90752	1.5756	1.96537	1.8321	1.49806	1.98784	2.31771	1.68646	2.1489	1.84869	1.57287	1.68401	2.27521	1.57778	2.17528	1.8975	1.59251	1.73003	2.13524	1.79253	1.88217	1.74824	2.164	1.57658	2.03425	1.88322	1.65233	1.81479	1.76186	1.81152	1.9935	1.57429	2.09362	1.77855	1.61945	1.97096	1.87164	1.9367	1.67877
TRPV4	1.11257	1	1.06851	1.0362	1	1	1	1.12482	1.07549	1.11157	1.13037	1.03405	1.07029	1	1.0802	1.0057	1	1.0367	1	1.09111	1.13131	1	1.15085	1	1.04587	1.12685	1.07021	1.05782	1.10742	1.03987	1.05944	1.04232	1.1128	1	1.12233	1	1	1.053	1.07557	1.07014	1.03383	1.21487	1.05944	1.03742	1.10114	1.05922	1	1.06231	1.00968
TRPC4	4.85779	3.49938	3.69865	4.15889	3.77611	3.82431	3.95122	3.92502	4.29215	3.58532	5.16583	3.63184	3.35706	4.79889	4.1213	5.15224	4.78427	3.56302	3.55315	4.62419	3.39615	3.7133	4.47907	5.08836	3.80422	4.04293	2.98349	3.92883	3.82935	4.1359	3.49502	3.70866	4.77004	3.58407	4.91912	4.61938	4.19102	3.86428	3.78161	3.96302	4.15544	4.33881	3.47425	3.27569	3.74379	4.10107	4.74859	2.91905	3.54774
TRPM1	1.18847	1.07691	1.15717	1.06518	1.2511	1.07163	1.0626	1.06282	1.05775	1	1.06054	1.18288	1	1.09726	1.06496	1	1.32501	1	1.17634	1.08613	1.03541	1.14322	1.0654	1.19077	1.04044	1.07602	1.066	1.21858	1.0576	1.18715	1.15853	1.13784	1.08222	1.14814	1.10489	1	1.14021	1.16369	1.04812	1.04696	1.01797	1.02236	1.20447	1.17723	1.04804	1.02186	1.02016	1.02073	1.06881
TRPM7	13.9163	14.1203	13.7656	16.2785	11.9829	14.9368	13.9491	13.8441	17.8679	14.6863	17.2593	12.6372	13.204	12.6529	17.0228	15.0605	15.7295	13.2214	12.9825	14.8944	12.6004	15.5215	12.017	14.462	13.9772	12.238	14.0276	13.3216	15.1716	15.5819	11.7697	14.4681	14.9783	15.4165	14.1654	17.9163	13.1674	13.2737	14.0471	13.8874	12.8768	13.5442	14.3651	11.4502	14.414	15.0564	13.4459	13.8288	13.6772
TRPV3	3.73368	4.03229	3.43664	3.35451	2.89307	3.95671	4.68159	3.69455	3.31475	3.11601	3.49841	4.86318	4.17623	3.25465	3.66675	3.19408	3.94274	3.43545	3.15841	3.29162	3.49187	3.38698	3.29414	3.45695	3.30443	3.46919	4.21023	3.85305	3.00008	3.34591	2.85423	4.81121	3.50667	3.77716	3.04639	3.77873	2.90754	4.08235	3.09599	4.00805	3.45144	3.15623	4.04068	3.29733	3.53865	4.44043	3.11558	3.39733	3.64293
TRPV1	5.95169	6.93742	6.54095	5.78092	6.00348	6.54186	6.68256	6.49982	5.69304	5.70489	6.14196	6.47509	7.28384	5.8014	6.14367	6.01431	6.32691	7.1766	4.94716	6.21994	5.9736	5.09047	5.45621	6.84191	6.48452	5.58246	5.33061	6.25149	5.76292	6.4724	5.75015	7.3804	6.11351	6.20358	6.05237	6.01181	5.1234	6.21994	5.79175	6.65298	6.42947	6.69043	6.19713	5.71915	6.35195	6.96875	5.6647	6.21735	5.87708
TRPV2	3.89548	4.85308	4.61938	2.5095	3.35195	2.51002	4.35146	3.64344	3.91985	3.89845	2.9926	4.01083	3.19629	2.86017	3.6065	2.80228	2.95201	3.21006	3.15316	3.1617	2.30122	4.4432	3.9272	3.17092	4.12273	3.2183	2.96617	3.43188	4.36385	4.42323	3.83839	3.14727	4.23687	3.73627	2.41028	4.47938	3.16806	3.51226	3.80343	4.16553	3.87877	5.34393	3.12618	2.88506	3.46175	2.97296	4.79723	2.6513	4.17073
MCOLN1	3.38769	4.6018	4.81755	3.38675	4.53279	2.95898	4.77731	4.17709	4.31153	5.55621	3.82909	4.41588	3.70199	3.4909	4.1664	4.16437	3.93183	4.01973	5.57009	4.5561	4.31542	3.65811	4.09454	3.81002	3.67693	4.44598	4.3872	4.03928	3.93919	3.61952	3.95068	3.37737	3.83094	3.92013	3.75601	3.86884	4.55958	4.59288	4.2269	4.71481	4.25365	3.32234	4.22924	4.45585	4.41649	3.48124	4.46822	4.0061	3.39474
TRPM4	2.17694	2.29517	2.1622	2.1283	3.27637	1.99419	2.26294	2.10453	1.62845	2.35251	2.10293	2.60467	2.08724	2.14444	1.85536	2.00959	1.94571	2.38072	1.95328	1.97137	2.24716	2.63755	2.30138	1.98963	2.23705	2.03538	2.2631	2.54612	1.9184	1.9928	1.72489	2.25762	2.07873	2.15711	2.22376	1.89763	2.31964	1.88557	2.20305	2.1655	2.637	2.23473	2.2321	2.11858	2.62079	2.11389	2.28501	2.14503	2.45479
TRPM2	7.8533	11.2379	7.90628	7.25613	11.5051	5.39641	10.8295	9.24453	5.73582	8.59859	7.67411	10.7183	8.25862	7.50161	7.06114	7.88002	7.45754	9.8437	9.67123	8.50611	11.0295	8.6536	8.58251	8.15735	8.91108	8.21466	7.8762	10.6738	9.12548	8.88456	9.41917	7.72803	7.94584	8.54452	8.39832	6.76552	8.21181	9.97074	8.67642	7.90903	10.828	8.15791	9.37423	10.9876	9.61709	7.1068	7.26116	8.79632	8.55104
TRPC5	3.98837	4.61043	3.54135	3.82856	3.79211	3.26165	3.91225	2.8412	6.28015	4.24393	5.2032	3.69046	3.65685	3.64167	3.63965	4.28323	2.68124	4.37384	3.87233	3.68867	3.60575	4.14824	4.40762	4.57034	3.81875	4.09454	3.56154	4.12587	4.08801	4.325	3.73912	4.56021	3.59129	4.11132	2.94486	5.011	3.7748	3.78896	4.22485	3.98533	3.94384	3.67183	3.06609	3.66776	3.42333	2.89207	5.14938	4.15745	3.58407
[truncated: 50 more columns]

## Sheet: Aging, Dementia & TBI volc
	HIP						FWM						PCx						TCx
Genes	P value	negative log10 (p value)	Mean of Normal	Mean of Dementia	Fc	log2FC	P value	negative log10 (p value)	Mean of Normal	Mean of Dementia	Fc	log2FC	P value	negative log10 (p value)	Mean of Normal	Mean of Dementia	Fc	log2FC	P value	negative log10 (p value)	Mean of Normal	Mean of Dementia	Fc	log2FC
MCOLN2	0.670453	0.173632	1.568	1.548	1.01292	0.0185201	0.230326	0.637657	1.361	1.309	1.03972	0.056202	0.227983	0.642098	1.305	1.269	1.02837	0.0403577	0.105749	0.975724	1.306	1.263	1.03405	0.0483003
MCOLN3	0.579571	0.236893	6.424	6.154	1.04387	0.0619474	0.04993	1.30164	1.18	1.214	0.971993	-0.0409816	0.630202	0.20052	1.274	1.263	1.00871	0.0125106	0.970644	0.01294	1.244	1.245	0.999197	-0.00115926
TRPM8	0.900188	0.0456668	1.244	1.246	0.998395	-0.00231758	0.632502	0.198938	1.276	1.268	1.00631	0.00907358	0.901113	0.0452207	1.243	1.245	0.998394	-0.00231945	0.671113	0.173204	1.229	1.235	0.995142	-0.00702613
TRPC1	0.409557	0.387686	12.83	12.5	1.0264	0.0375931	0.251316	0.59978	13.06	12.57	1.03898	0.0551702	0.533033	0.273246	12.6	12.41	1.01531	0.0219206	0.544853	0.263721	13	12.78	1.01721	0.0246238
PKD2	0.012113	1.91675	11.89	12.6	0.943651	-0.083675	0.89121	0.0500199	17.06	17.14	0.995333	-0.00674946	0.04582	1.33894	13.51	14.14	0.955446	-0.0657544	0.175913	0.754702	13.61	14.02	0.970756	-0.0428193
TRPC3	0.160134	0.795516	1.738	1.673	1.03885	0.0549906	0.151048	0.820885	1.885	1.977	0.953465	-0.0687483	0.747961	0.126121	2.354	2.38	0.989076	-0.0158473	0.8287	0.0816027	2.681	2.712	0.988569	-0.016586
TRPC7	0.416286	0.380608	1.061	1.069	0.992516	-0.0108372	0.151912	0.818408	1.021	1.029	0.992225	-0.0112601	0.530455	0.275351	1.041	1.046	0.99522	-0.00691278	0.709834	0.148843	1.049	1.047	1.00191	0.00275324
PKD2L2	0.967346	0.0144182	1.285	1.286	0.999222	-0.00112228	0.020379	1.69082	1.384	1.318	1.05008	0.0704936	0.340035	0.468476	1.258	1.237	1.01698	0.0242864	0.561604	0.25057	1.307	1.294	1.01005	0.0144215
TRPV6	0.348214	0.458154	1.272	1.251	1.01679	0.0240169	0.312443	0.505229	2.31	2.407	0.959701	-0.0593433	0.300406	0.522291	2.542	2.625	0.968381	-0.0463534	0.045687	1.34021	2.466	2.631	0.937286	-0.0934384
TRPV5	0.234399	0.630044	1.332	1.291	1.03176	0.0451051	0.029893	1.52443	2.4	2.082	1.15274	0.205064	0.525365	0.279539	1.288	1.269	1.01497	0.0214405	0.930846	0.0311222	1.273	1.275	0.998431	-0.00226483
TRPA1	0.535057	0.2716	1.409	1.424	0.989466	-0.0152775	0.524035	0.28064	1.152	1.164	0.989691	-0.0149503	0.799213	0.0973375	1.243	1.238	1.00404	0.00581498	0.613181	0.212411	1.234	1.223	1.00899	0.012918
TRPM3	0.983865	0.00706449	17.58	17.56	1.00114	0.00164223	0.24531	0.610285	11.35	12	0.945833	-0.0803421	0.731587	0.135734	13.32	13.5	0.986667	-0.0193653	0.836249	0.0776644	13.94	14.05	0.992171	-0.0113396
TRPM6	0.913678	0.0392068	2.609	2.62	0.995802	-0.00606987	0.231902	0.634696	6.088	5.487	1.10953	0.149951	0.378896	0.42148	2.538	2.429	1.04487	0.0633296	0.287827	0.540868	2.391	2.488	0.961013	-0.0573724
PKD2L1	0.376021	0.424788	1.521	1.473	1.03259	0.0462627	0.430702	0.365823	1.617	1.701	0.950617	-0.0730635	0.042212	1.37456	2.398	2.177	1.10152	0.13949	0.126556	0.897717	2.254	2.112	1.06723	0.0938777
TRPM5	0.464737	0.332793	1.068	1.074	0.994413	-0.00808235	0.765369	0.116129	1.081	1.078	1.00278	0.00400934	0.798507	0.0977213	1.067	1.069	0.998129	-0.00270168	0.017903	1.74707	1.058	1.073	0.986021	-0.0203104
TRPC6	0.592687	0.227175	1.696	1.72	0.986047	-0.0202724	0.395067	0.403329	1.734	1.682	1.03092	0.0439262	0.171233	0.766413	1.818	1.76	1.03295	0.0467768	0.084998	1.07059	1.841	1.773	1.03835	0.0542971
TRPV4	0.982781	0.00754325	1.15	1.151	0.999131	-0.00125397	0.899194	0.0461466	1.094	1.095	0.999087	-0.00131813	0.830414	0.0807053	1.071	1.074	0.997207	-0.00403551	0.014762	1.83085	1.06	1.089	0.97337	-0.0389397
TRPC4	0.415686	0.381235	8.826	8.497	1.03872	0.0548062	0.178315	0.748812	2.826	3.063	0.922625	-0.116184	0.477458	0.321065	3.95	4.057	0.973626	-0.0385606	0.473383	0.324787	4.012	4.097	0.979253	-0.0302463
TRPM1	0.033244	1.47829	1.119	1.081	1.03515	0.0498435	0.525856	0.279133	1.143	1.127	1.0142	0.0203379	0.454731	0.342245	1.105	1.089	1.01469	0.0210424	0.97604	0.0105324	1.101	1.101	1	0
TRPM7	0.783881	0.10575	13.64	13.72	0.994169	-0.00843684	0.791229	0.101698	15.63	15.75	0.992381	-0.0110341	0.715366	0.145472	13.94	14.06	0.991465	-0.012366	0.800325	0.0967336	14.18	14.1	1.00567	0.00816237
TRPV3	0.116989	0.931855	4.102	4.405	0.931215	-0.102815	0.156108	0.806575	6.598	6.048	1.09094	0.125571	0.306953	0.512928	3.811	3.646	1.04526	0.063855	0.896809	0.0473	3.571	3.557	1.00394	0.00566716
TRPV1	0.609644	0.214924	6.82	6.918	0.985834	-0.0205833	0.027364	1.56282	9.236	8.48	1.08915	0.123204	0.847766	0.071724	6.381	6.35	1.00488	0.00702594	0.676595	0.169671	6.149	6.197	0.992254	-0.0112182
TRPV2	0.673856	0.171433	3.18	3.233	0.983607	-0.0238467	0.889113	0.051043	3.107	3.125	0.99424	-0.00833395	0.189851	0.721587	3.531	3.72	0.949194	-0.0752258	0.169996	0.769561	3.563	3.759	0.947858	-0.0772564
MCOLN1	0.781912	0.106842	3.896	3.923	0.993118	-0.00996366	0.704288	0.15225	3.989	3.942	1.01192	0.0170993	0.279294	0.553938	4.194	4.084	1.02693	0.038344	0.416345	0.380547	4.086	4.177	0.978214	-0.0317779
TRPM4	0.768446	0.114387	1.926	1.941	0.992272	-0.0111924	0.866749	0.0621067	2.147	2.157	0.995364	-0.00670399	0.984458	0.00680281	2.29	2.288	1.00087	0.00126055	0.611675	0.213479	2.186	2.217	0.986017	-0.0203154
TRPM2	0.679986	0.1675	6.198	6.127	1.01159	0.0166219	0.014844	1.82845	5.729	6.841	0.837451	-0.255924	0.344536	0.462765	9.045	9.354	0.966966	-0.0484629	0.048315	1.31592	8.605	9.172	0.938181	-0.0920612
TRPC5	0.022751	1.643	4.133	3.817	1.08279	0.11475	0.605499	0.217887	2.467	2.57	0.959922	-0.0590106	0.224141	0.649479	3.824	3.701	1.03323	0.0471674	0.758166	0.120236	3.967	3.931	1.00916	0.013152

[truncated: 4 more sheets: Cytosplore Simian Viewer, The Seattle Alzheimer's Disease, SE-AD volc, M1 - 10x genomics]
